# Supplementary material for: Transcriptome analysis of leaf and root of rice seedling to acute dehydration
Source: Rice (N Y). 2013 Dec 16;6(1):38. doi: 10.1186/1939-8433-6-38 (PMC3878681; doi:10.1186/1939-8433-6-38)
Supplement: Additional file 2: Table S2 — Genes that are 2 fold up or down regulated in leaf or root. [file 1939-8433-6-38-S2.xlsx]

## Sheet: Table S2
Table S2. Genes that are 2 fold up or down regulated in leaf or root
id	LeafD30h_LeafD0h_logFC	LeafD2h_LeafD0h_logFC	LeafD6h_LeafD0h_logFC	LeafD12h_LeafD0h_logFC	RootD0h_LeafD0h_logFC	RootD0h_RootD0h_logFC	RootD30h_RootD0h_logFC	RootD2h_RootD0h_logFC	RootD6h_RootD0h_logFC	RootD12h_RootD0h_logFC
AK058902	-0.016	1.872	1.161	-0.696	5.144	0	-3.473	-4.347	-5.088	-5.998
AK110467	1.303	3.359	2.264	0.397	5.905	0	-3.187	-5.846	-6.125	-6.173
AK063672	1.133	3.696	2.95	0.626	8.543	0	-0.603	-3.285	-6.039	-6.8
AK062911	-0.243	-0.345	-0.894	-0.84	5.802	0	-1.198	-1.264	-4.271	-6.08
AK106440	-0.75	0.306	-0.262	-0.586	5.038	0	0.707	-2.624	-4.407	-5.362
AK062381	0.831	0.082	0.063	-0.369	7.006	0	-0.918	-3.063	-5.79	-6.73
AK107997	-0.929	0.19	-1.273	-0.759	3.695	0	-0.614	-3.568	-5.471	-6.518
AK120809	-1.697	0.417	-0.515	-0.85	3.39	0	-2.012	-4.101	-6.061	-5.8
AK102937	-1.342	-0.117	-0.927	-2.198	3.424	0	-1.624	-2.883	-4.678	-6.435
AK058429	-1.587	-1.208	-2.101	-3.562	2.977	0	-0.47	-2.057	-6.387	-6.559
AK069503	-2.776	-4.184	-4.822	-5.353	1.601	0	-1.872	-3.076	-5.373	-6.281
AK110836	-1.684	-2.961	-4.023	-4.105	-0.226	0	-2.344	-5.167	-5.29	-5.479
AK070040	1.509	4.117	2.518	1.201	8.138	0	-1.585	-1.334	-1.176	-2.019
Os10g0333700	1.181	2.562	1.812	0.528	7.878	0	-1.549	-1.696	-0.482	-1.253
AK110615	1.045	3.038	2.203	0.712	6.985	0	-0.512	-0.052	0.924	0.946
AK121014	0.881	2.946	2.605	0.766	6.866	0	-0.36	-0.493	0.516	0.478
AB072337	1.977	3.033	2.566	0.624	7.249	0	-0.156	0.172	0.667	0.55
AK062831	1.493	2.485	1.975	0.101	6.538	0	-0.211	0.241	0.543	0.571
AK102182	0.888	2.723	2.092	0.572	8.042	0	-0.621	0.257	0.058	-0.376
AK110292	0.517	2.451	1.83	0.496	8.499	0	-0.248	-0.181	-0.182	-0.402
AK064360	1.287	1.545	1.055	0.18	6.627	0	-0.14	0.592	0.641	0.61
Os06g0512700	1.554	1.732	1.293	0.175	6.007	0	-0.074	0.083	0.367	0.458
AK073080	1.123	0.705	1.441	-0.073	6.235	0	-0.155	0.404	0.463	0.435
AK071372	-0.146	1.603	1.007	0.42	6.897	0	-0.149	-0.544	0.062	0.078
AK103641	1.078	3.68	4.589	4.795	3.623	0	-1.932	-1.077	-1.385	-2.618
AK063242	-1.548	-0.119	-0.277	-0.814	1.082	0	0.232	2.27	2.211	1.803
AK068806	-0.794	-0.456	-1.357	-0.984	1.006	0	0.789	1.543	1.472	1.598
AK107743	-0.632	-0.655	-0.774	-0.623	0.067	0	1.163	2.311	2.096	1.805
AK108676	-0.493	0.27	-0.095	-0.547	-0.569	0	0.783	2.199	1.735	1.474
AK107718	-1.501	-0.617	0.466	0.343	0.371	0	1.544	1.386	1.249	0.96
AK064640	-2.151	-0.662	-1.225	-1.829	1.093	0	-0.997	0.735	1.018	0.29
AK067818	-1.17	-1.036	-1.505	-1.782	1.242	0	-0.516	1.065	1.278	0.824
Os11g0132900	-1.361	-0.116	-1.049	-1.081	1.09	0	-0.769	1.096	1.148	1.351
Os12g0130200	-1.755	-0.245	-1.186	-1.472	0.863	0	-0.876	0.989	1.238	1.264
Os04g0630600	-1.222	0.108	-0.425	-1.028	0.703	0	-0.27	1.159	1.295	0.992
AK059675	-1.703	-0.533	-1.006	-1.327	0.32	0	-0.004	1.357	1.471	1.346
AK102734	-1.072	-0.125	-0.537	-1.153	-0.05	0	-1.682	0.989	1.9	1.348
AK107039	-1.402	0.445	-0.552	-1.612	-0.183	0	-1.575	1.184	1.85	2.024
AK070417	-0.43	-1.052	-1.678	-1.911	-0.481	0	0.184	2.086	1.69	0.289
AK100791	-1.275	-0.361	-1.005	-1.331	-1.273	0	1.135	2.024	1.445	0.7
AK064891	-0.907	-1.193	-1.224	-1.773	-2.019	0	0.016	0.762	1.796	1.806
AK120985	-0.915	-1.458	-1.498	-2.225	-1.673	0	-0.148	0.839	1.272	1.166
AK109701	-1.447	-1.71	-1.228	-1.553	-1.827	0	0.497	1.618	1.731	1.488
AK061235	-1.238	-1.759	-0.918	-0.837	-1.574	0	-0.607	1.89	2.068	1.986
AK068230	-3.13	-0.83	-1.469	-2.067	-1.016	0	-1.193	0.99	1.58	1.201
AK103726	-1.972	-0.44	-1.387	-2.063	-1.143	0	-1.684	1.431	2.068	2.053
AK120844	-2.573	-1.93	-1.491	-0.975	-0.695	0	-1.713	1.01	1.835	1.539
AK111648	-0.301	1.153	-0.099	-1.218	-1.015	0	-0.99	1.558	1.669	2.054
AK111711	0.291	0.966	-0.406	-2.372	-0.905	0	-0.52	1.406	1.782	1.444
AK059919	-1.59	0.207	-0.247	-0.62	-1.674	0	0.725	2.653	2.423	2.045
AK119586	-1.893	0.169	-0.744	-0.191	-1.963	0	0.879	3.071	2.021	2.553
AK068054	-1.917	-0.535	0.091	0.984	-0.242	0	-2.014	1.529	2.538	2.586
AK105794	-0.898	0.546	0.048	0.115	0.019	0	-1.933	1.99	2.334	1.411
AK058449	-1.96	-2.155	-3.471	-3.214	-0.998	0	-0.944	2.045	2.521	2.307
AK070105	-1.051	-1.894	-2.409	-2.59	-1.868	0	0.455	2.854	2.838	3.115
AK070706	-1.407	-2.202	-3.207	-1.919	0.015	0	0.87	1.344	1.748	1.64
AK063845	-3.223	-0.104	0.231	0.458	-1.576	0	-1.148	1.339	2.33	2.204
AK068350	-2.693	-0.671	-0.183	-0.14	-1.094	0	0.001	1.11	1.258	1.232
AK072183	-1.152	0.478	0.355	0.033	-2.338	0	-0.277	2.196	1.88	0.657
AK100488	-1.58	0.859	0.384	0.329	-1.728	0	-1.642	2.362	1.89	1.762
AK065737	-1.469	-0.484	0.955	0.928	-2.308	0	-1.489	1.125	1.646	1.559
AK067905	-2.013	-0.363	0.641	0.904	-2.774	0	-0.886	0.936	1.653	2.049
AK107948	-1.245	0.12	0.849	0.829	-2.868	0	-0.447	1.455	1.596	1.179
AK099588	-2.076	-0.399	0.143	0.316	-3.488	0	-0.687	0.468	1.701	1.463
AK070763	-2.536	-0.571	-0.282	0.002	-2.798	0	-0.965	1.363	1.148	1.04
AK099395	-0.607	-0.137	0.38	0.536	-2.647	0	-2.204	0.047	1.437	1.773
AK120335	-0.766	-0.444	-0.068	0.037	-2.657	0	-1.727	0.86	1.55	2.042
AK060993	-2.236	-1.136	0.127	0.466	-1.348	0	-1.529	0.76	1.19	1.237
AK121021	-2.115	-0.809	-0.247	0.071	-1.125	0	-1.919	0.647	0.914	0.641
AK066079	-1.428	-0.791	0.553	0.301	-1.702	0	-1.505	0.69	0.864	0.936
AK059739	-1.303	0.481	0.766	1.053	-2.215	0	-1.469	0.75	0.896	0.414
AK067264	-1.253	0.635	0.767	1.185	-1.851	0	-1.941	0.413	0.502	-0.036
AK099561	-0.664	0.129	0.883	0.784	-2.358	0	-2.039	0.306	0.682	0.66
AK111974	-0.417	0.687	0.941	1.062	-2.684	0	-1.675	1.369	1.103	0.765
AK105616	-0.378	0.037	0.317	0.467	-3.997	0	-1.923	0.244	0.776	1.438
AK120907	-0.865	-0.458	0.131	0.153	-4.37	0	-2.75	1.026	0.105	0.855
AK070213	-0.275	-1.057	-0.8	-0.758	-3.759	0	-0.551	1.33	2.051	2.252
Os07g0669200	-0.731	-1.133	-0.489	-0.433	-3.556	0	-0.682	1.426	2.163	2.188
Os02g0533200	-0.531	-0.503	-0.512	-0.379	-3.648	0	-0.993	1.319	2.201	2.528
AK070474	-0.366	-0.545	-0.839	-0.937	-4.252	0	-1.068	1.25	1.793	2.104
AK068001	-0.233	-0.385	-0.422	-0.661	-3.679	0	-0.758	2.25	1.579	1.476
AK101777	-0.103	-0.441	-0.649	-0.71	-3.836	0	-0.808	1.794	1.488	1.686
Os03g0841900	-0.301	-0.249	-0.668	-0.377	-3.272	0	-0.146	1.913	1.59	1.698
AK067670	-0.276	-0.839	-0.66	-0.595	-3.877	0	0.281	1.197	2.238	1.331
AK060356	-0.406	-0.233	-0.376	-0.231	-2.287	0	-0.37	2.027	1.327	1.629
Os01g0173000	-0.56	0.14	-0.012	0.106	-2.728	0	-0.249	1.892	1.585	1.405
AK068845	-0.385	-0.251	0.131	0.218	-2.186	0	0.259	1.702	1.781	2.016
AK110676	-0.594	-0.259	0.284	0.394	-2.455	0	0.3	1.306	2.204	2.353
AK069761	-0.178	0.059	0.398	0.251	-3.105	0	-0.216	1.377	1.648	1.909
AK109525	-0.439	0.034	0.22	0.157	-3.241	0	-0.015	1.519	1.278	1.588
AF231026	0.036	0.193	0.336	0.366	-3.674	0	-0.252	1.304	1.376	1.354
AK068097	-0.297	-0.293	0.234	0.544	-3.511	0	-0.438	0.769	2.293	1.73
AK058909	0.187	-0.364	0.12	-0.34	-3.216	0	0.127	1.869	2.093	2.107
AK063475	-0.305	-0.484	-0.102	-0.32	-3.622	0	1.087	1.746	2.021	2.171
AF017360	-0.275	-0.301	-0.083	0.24	-4.732	0	0.656	1.458	0.895	1.109
AK067715	-0.032	-0.249	-0.583	-0.677	-4.78	0	0.979	1.139	0.926	1.355
Os12g0291200	0.247	-0.175	-0.008	-0.355	-3.799	0	0.707	1.016	0.959	1.685
AK069444	-0.594	0.138	-1.225	-0.744	-4.093	0	0.295	1.606	0.772	0.752
AK102594	-0.798	-0.418	-0.523	-0.112	-4.022	0	0.067	1.692	0.702	0.904
AK066288	-0.712	0.09	-0.181	-0.45	-3.747	0	0.15	0.827	0.63	1.052
AK099421	-0.378	0.239	-0.031	-0.249	-3.194	0	0.514	1.42	0.44	0.739
AK069170	0.019	-0.37	-0.482	-0.498	-3.1	0	0.918	1.886	1.296	1.044
AK103772	-0.564	-0.309	-0.247	-0.236	-2.672	0	1.212	2.163	0.954	0.62
AK061288	-0.32	-0.133	0.079	0.312	-3.834	0	0.888	2.212	1.523	1.152
AK070414	-0.57	-0.23	0.041	0.393	-3.576	0	1.057	1.963	1.391	0.865
AY346465	-0.127	-0.081	0	-0.067	-3.408	0	0.576	2.113	1.112	-0.053
AK072931	-0.283	-0.619	-0.745	-0.761	-3.772	0	1.343	1.086	0.937	1.455
AK109630	-0.74	-0.93	-1.154	-1.237	-3.524	0	0.929	1.509	1.176	1.459
AK060851	-0.061	-0.452	-0.338	-0.903	-3.692	0	1.331	1.407	0.063	0.438
AK069141	-0.355	0.226	0.22	0.24	-4.146	0	-0.17	2.694	1.202	1.902
Os06g0598100	0.301	-0.037	0.339	-0.079	-4.625	0	-0.435	0.822	1.327	1.051
Os10g0356500	0.327	-0.002	0.466	-0.017	-4.566	0	-0.334	0.867	1.411	1.008
AK062456	0.387	0.131	0.362	0.117	-4.263	0	-0.164	0.791	1.03	1.008
CAA33977.1	0.191	0.154	0.798	0.475	-4.367	0	0.138	0.481	1.033	1.092
CAA33973.1	0.364	-0.385	0.623	-0.148	-4.449	0	-0.966	0.605	1.002	0.512
AK063588	-0.325	-0.794	-1.104	-0.91	-4.574	0	-1.131	0.691	1.096	2.342
AY224471	-0.397	-0.403	-0.598	-0.553	-4.31	0	-0.638	0.562	0.529	1.53
AK111255	-0.656	1.33	-0.73	-0.044	-3.778	0	0.941	0.955	1.589	1.288
AK059845	0.212	0.039	0.213	0.348	-4.051	0	0.975	2.669	2.284	1.995
AK060962	-0.134	0.457	0.451	0.516	-3.841	0	0.316	2.628	2.01	2.663
AK065846	-0.023	0.516	0.938	1.098	-4.622	0	0.654	2.341	2.482	1.964
AK068003	-0.821	0.795	1.205	1.354	-3.876	0	0.74	2.66	1.977	2.377
Os08g0389800	-0.587	1.203	1.146	1.554	-3.647	0	0.748	2.204	2.121	2.13
AK067200	-1.13	0.511	1.022	1.204	-4.131	0	1.293	1.83	1.663	1.842
Os04g0235200	0.006	-0.04	0.434	0.444	-4.752	0	-0.307	1.342	2.267	2.66
Os04g0236400	0.003	0.011	0.426	0.352	-5.03	0	-0.232	1.351	2.225	2.733
CAA34007.1	0.186	0.137	0.707	0.465	-4.99	0	0.334	1.259	2.296	2.657
Os07g0170200	-0.152	0.47	0.602	0.37	-4.375	0	-0.031	1.597	2.226	1.732
AK066624	0.05	0.556	0.641	0.504	-4.935	0	1.739	2.09	1.594	1.256
AK061214	-0.452	-0.075	0.627	0.974	-3.965	0	0.254	0.202	0.79	1.151
AK111147	-0.225	1.135	0.708	0.956	-3.463	0	0.863	0.375	0.846	1.075
AK065433	-1.117	1.234	-0.168	1.173	-4.882	0	0.052	0.294	0.143	0.441
AK072241	-0.75	0.821	0.693	1.706	-4.843	0	0.741	0.18	0.626	0.689
AK108519	-1.194	-0.021	0.746	0.56	-5.019	0	-0.172	0.162	1.399	1.983
AK107345	-1.557	-0.756	-0.845	-0.025	-3.297	0	0.047	0.209	1.128	1.762
AK121108	-0.858	-0.794	-0.368	0.428	-3.193	0	0.319	-0.091	1.049	3.237
AK060559	0.602	-1.213	-1.356	-0.724	-2.15	0	0.135	2.166	2.064	2.479
AK119195	0.355	-0.375	-0.734	-0.767	-2.618	0	0.128	1.417	2.128	2.069
AK059930	0.766	-0.242	-0.151	0.176	-1.528	0	1.071	1.11	2.145	2.085
AK071199	-0.599	-0.175	-0.521	-0.335	-3.866	0	-1.041	2.333	2.69	2.506
AK100107	-0.496	-0.589	-0.607	-0.643	-4.59	0	-1.453	1.781	2.64	3.031
AK068255	-0.226	0.012	-0.209	-0.085	-5.078	0	-1.099	2.66	2.715	2.645
AK071607	-1.209	-0.997	-0.204	-0.148	-4.734	0	-2.157	2.151	2.637	2.971
AK065466	-0.388	0.223	0.452	0.285	-3.487	0	-1.087	2.106	2.671	2.764
AK072743	-1.106	-1.08	-0.082	0.172	-3.27	0	-2.448	2.261	2.561	2.521
AK105140	-1.056	-0.719	-0.608	-0.449	-3.738	0	-0.427	1.448	3.445	3.667
AK067594	-1.171	-0.874	-1.213	-0.839	-2.013	0	-1.309	1.874	2.933	3.042
Os06g0170600	0.855	1.174	-0.433	-1.013	-3.964	0	-0.174	0.162	0.579	0.212
Os07g0279200	0.707	1.198	-0.284	-1.019	-4.098	0	-0.29	-0.058	-0.155	0.405
AK068359	-0.823	2.084	0.889	-1.345	-0.941	0	-1.786	0.353	2.226	2.848
AK101337	-0.543	-0.687	-0.543	-0.681	-8.082	0	-0.507	0.806	0.873	1.285
AK120440	-0.472	-0.351	-0.24	-0.227	-7.841	0	0.012	0.348	0.563	1.042
AK071531	-0.466	-1.045	-0.455	-0.709	-7.323	0	-0.354	0.206	0.836	0.751
AK069608	-0.194	-0.55	-1.348	-0.864	-7.355	0	0.157	1.016	1.337	1.346
AK104668	-1.118	-0.989	-0.531	-0.743	-7.853	0	-0.244	0.227	1.85	1.768
AK106213	-0.256	-0.582	-0.619	-0.627	-8.435	0	0.383	1.426	1.505	2.483
AK060737	-0.091	0.568	-0.03	0.04	-6.864	0	0.037	0.239	0.667	1.016
AK061270	-0.186	-0.026	-0.268	-0.298	-5.939	0	0.729	0.182	0.662	1.149
AK070258	-1.031	-0.625	0.203	0.387	-6.823	0	0.199	-0.184	0.222	0.248
AK104410	-0.045	-0.019	-0.165	-0.068	-6.804	0	1.39	1.929	0.304	0.95
AB007193	-0.282	-1.506	-2.21	-1.55	-4.929	0	0.754	2.793	2.193	2.369
AK066239	-0.466	-2.03	-1.529	-1.611	-5.111	0	-0.065	0.867	2.014	2.116
AK058483	-0.51	-0.508	-1.116	-0.969	-6.011	0	-0.059	2.06	1.388	0.934
Os04g0201600	-0.79	0.066	-1.108	-1.109	-5.614	0	-0.496	1.462	1.063	0.969
AK066378	-0.295	-0.414	-0.906	-0.938	-6.196	0	0.724	2.405	0.69	1.157
AK065248	-0.236	-0.638	-1.266	-1.638	-6.795	0	-0.166	1.023	1.092	1.835
AK099574	-0.174	-0.72	-1.117	-1.423	-6.181	0	0.261	1.107	1.304	1.958
AK060602	-0.132	-0.688	-1.28	-1.591	-6.08	0	0.379	1.383	0.844	1.072
AK067755	0.021	-0.617	-0.745	-0.716	-6.068	0	0.906	0.891	0.791	1.724
AK120372	-0.052	-0.493	-0.917	-1.168	-5.572	0	0.737	0.695	0.878	1.311
AK058375	-0.336	-0.818	-1.301	-0.641	-6.213	0	0.89	0.691	0.6	0.895
AK060222	0.121	-0.213	-1.102	-1.87	-5.887	0	1.195	1.158	1.309	1.974
AK066762	-0.066	-0.402	-1.125	-1.641	-5.637	0	1.653	1.761	1.09	1.875
AK060904	-0.142	-0.638	-1.146	-2.109	-5.396	0	1.616	0.96	1.181	1.62
AK058848	-0.188	-0.507	-0.684	-1.053	-6.381	0	1.117	1.644	1.322	2.005
AK068555	-0.051	-0.415	-0.761	-0.99	-5.988	0	1.259	1.919	1.454	2.318
AK119534	0.218	-0.271	-0.786	-1.274	-5.934	0	1.461	1.405	1.705	2.301
AK070447	0.01	-0.308	-0.196	-0.53	-6.417	0	0.458	2.155	1.929	2.166
AK121083	-0.308	-0.326	-0.452	-0.318	-6.738	0	1.206	1.853	1.89	2.616
AK072105	-0.309	-0.553	-0.643	-0.493	-7.114	0	0.525	1.321	1.55	2.206
AK067677	-0.327	-0.84	-0.577	-1.019	-6.733	0	-0.167	2.251	2.454	2.277
AK068090	-0.468	-1.054	-1.729	-1.725	-6.048	0	-0.19	2.351	1.656	1.621
AB114856	-0.365	-0.276	-0.413	-0.384	-5.254	0	0.908	2.785	2.501	2.843
AK061603	-0.193	-0.405	-0.874	-0.802	-5.162	0	1.797	3.452	2.742	2.278
AK059750	-0.094	-0.33	-0.491	-0.522	-5.092	0	0.465	1.949	2.157	1.658
AK119176	0.179	-0.232	-0.47	-0.753	-5.166	0	1.382	2.093	1.704	2.031
AK119513	0.004	-0.502	-1.021	-1.337	-6.264	0	1.408	2.132	1.97	3.084
AK121444	0.317	-0.282	-0.746	-0.968	-6.338	0	1.67	2.619	2.309	3.473
AK119161	-0.282	-1.126	-1.495	-1.87	-4.727	0	0.751	1.571	1.347	0.874
AK120598	-0.067	-0.512	-1.36	-1.699	-4.73	0	0.293	2.402	1.691	0.64
AK120393	-0.106	-0.628	-1.482	-1.424	-7.216	0	1.518	3.072	1.259	1.976
AK109399	-0.308	-0.919	-2.12	-2.816	-5.316	0	1.093	0.289	0.702	0.995
AK119899	-0.608	-1.081	-2.161	-2.3	-5.892	0	0.803	1.006	1.136	0.997
AK058271	-0.117	-1.125	-2.604	-2.667	-6.582	0	0.996	0.348	0.558	0.914
Os04g0657300	0.002	-1.157	-2.256	-2.486	-6.319	0	0.436	0.493	0.33	1.077
AK059737	-0.72	-1.63	-1.511	-1.216	-5.099	0	0.841	0.515	0.721	0.712
AK061182	-0.718	-1.634	-1.456	-1.349	-5.169	0	1.17	0.339	0.742	0.722
AK119209	-0.579	-1.112	-1.617	-1.538	-4.908	0	1.022	0.476	0.651	0.863
AK058338	-0.922	-1.345	-1.842	-1.688	-5.244	0	1.597	0.381	0.487	0.801
AK065720	-0.352	-0.906	-1.516	-1.407	-5.046	0	1.128	0.701	0.642	1.376
AK060493	-0.465	-0.667	-1.646	-1.86	-5.947	0	1.323	0.499	0.519	0.899
AK066210	-0.351	-0.741	-1.446	-1.686	-5.868	0	0.993	1.107	0.681	0.424
AK059435	-0.199	-0.887	-1.161	-1.942	-5.064	0	-0.238	0.99	0.323	0.334
Os01g0666600	-0.677	-0.922	-1.756	-1.649	-5.294	0	-0.385	0.674	-0.132	0.28
AK111902	-0.739	-1.409	-1.448	-1.951	-5.258	0	0.073	0.969	0.049	-0.362
AK066182	-0.709	-1.132	-1.91	-1.74	-5.254	0	-0.432	1.409	0.772	0.324
AK067477	-1.141	-1.471	-1.597	-1.88	-5.887	0	-0.524	0.839	0.655	1.09
AK063610	-0.697	-1.741	-1.628	-1.371	-6.3	0	-0.028	0.094	0.134	0.903
AK067487	-1.146	-2.167	-1.815	-0.941	-6.134	0	0.445	0.159	0.463	1.075
AK110844	-1.281	-1.539	-1.455	-1.366	-6.214	0	0.084	-0.36	-0.261	-0.051
AK066178	-1.096	-1.211	-0.985	-0.747	-5.114	0	-0.177	0.097	0.294	0.855
AK070499	-0.558	-1.448	-1.07	-0.908	-5.736	0	-0.813	0.339	0.523	0.969
AK064945	-0.511	-1.101	-1.151	-0.969	-6.173	0	-0.071	-0.027	0.256	0.278
AK066045	-0.309	-0.861	-0.839	-1.008	-6.093	0	0.065	0.049	0.37	0.799
AK066474	-0.376	-0.744	-1.128	-0.673	-6.172	0	-0.409	0.039	-0.291	0.363
AK066522	-0.159	-0.609	-1.012	-1.003	-5.405	0	-0.554	-0.059	0.041	0.343
AK120594	-0.293	-0.6	-1.319	-1.5	-5.272	0	-0.81	-0.165	-0.351	0.11
AF529237	-0.092	-0.637	-1.326	-1.535	-5.794	0	-0.806	0.391	0.367	0.897
AK058788	-0.077	-0.669	-1.418	-2.099	-5.816	0	-0.121	0.397	-0.083	0.805
AK066469	-0.411	-1.265	-0.781	-1.315	-6.491	0	-0.665	-0.305	0.843	0.614
AK067788	-0.461	-1.805	-1.285	-0.897	-4.818	0	0.188	0.048	-0.416	-0.017
AK068377	-0.738	-1.731	-1.915	-0.757	-5.01	0	0.286	0.09	0.245	0.135
AK061335	-0.741	-1.999	-1.447	-1.814	-4.777	0	-0.129	0.007	0.013	0.084
AK060520	-0.115	-0.754	-1.128	-1.043	-5.925	0	1.356	0.017	-0.529	0.343
AK058438	0.41	-0.966	-1.375	-1.124	-4.732	0	1.316	1.301	0.071	0.296
AK062448	-1.193	-0.211	-1.029	-1.81	-4.149	0	0.405	1.052	0.715	1.431
AK121124	-2.016	-0.048	-0.782	-1.734	-4.708	0	-0.004	0.485	0.081	0.456
AK072914	-0.351	-1.819	-2.377	-2.489	-7.269	0	-0.678	-0.746	-0.518	0.211
AK120691	-0.574	-1.814	-2.479	-3.81	-7.528	0	-0.172	0.148	-0.24	0.827
AK065110	-0.213	-1.136	-1.908	-2.025	-7.711	0	-0.244	0.531	0.209	1.151
AK067071	-0.361	-0.849	-1.474	-1.831	-6.893	0	-0.063	0.187	0.366	0.636
AK059127	-0.447	-1.603	-1.415	-1.551	-7.27	0	-0.136	0.404	0.703	0.871
AK060680	-0.542	-2.023	-1.753	-1.347	-7.104	0	0.575	0.384	0.57	1.07
AK067000	-1.018	-1.445	-1.252	-1.608	-6.979	0	0.762	0.575	0.966	1.39
AK065177	-0.893	-0.809	-1.471	-2.027	-7.931	0	0.487	0.567	0.441	1.463
AK061434	-0.864	-1.811	-2.838	-1.793	-7.655	0	0.195	0.156	0.076	0.095
AK067036	-1.38	-2.194	-2.33	-1.855	-7.298	0	0.605	-0.08	-0.15	0.201
AK060121	-0.664	-1.653	-2.965	-2.312	-7.833	0	0.455	0.542	0.463	0.884
AK068528	-0.533	-1.4	-2.716	-2.211	-7.158	0	0.365	0.197	0.199	1.165
AK111797	-0.574	-2.063	-2.607	-2.662	-7.288	0	0.302	-0.053	0.135	0.594
AK064977	-0.353	-2.447	-2.503	-2.774	-7.049	0	0.959	0.417	0.699	1.301
Os08g0139700	-0.225	-2.073	-3.358	-2.525	-6.578	0	1.025	0.571	0.639	1.601
AK105813	-0.041	-1.146	-2.451	-3.126	-7.094	0	0.63	0.725	0.992	1.894
AK066010	-0.818	-1.944	-1.913	-2.547	-8.666	0	0.274	0.786	1.045	1.433
AK068502	-1.552	-2.555	-2.41	-0.419	-6.61	0	-0.131	0.314	0.422	0.548
AK059037	-0.276	-0.981	-2.044	-2.309	-8.228	0	1.375	1.31	1.466	2.224
AK058929	-0.038	0.033	0.031	0.228	-5.773	0	1.512	3.145	3.478	3.652
AK070249	0.226	0.406	0.718	0.784	-5.645	0	0.568	4.408	3.652	3.619
AK066849	-0.193	-0.002	0.357	0.564	-4.95	0	-0.215	4.555	4.711	4.605
AK062546	-0.539	1.204	1.013	1.409	-4.114	0	-0.121	3.754	2.592	2.095
AK065518	-1.717	-0.353	-0.762	-1.384	-2.466	0	-1.642	3.562	3.948	4.297
AK065614	-1.513	-0.55	-0.74	-0.208	-3.458	0	0.663	3.769	3.802	3.647
AK060177	0.398	-0.426	-1.6	-1.966	-4.75	0	0.777	4.57	2.504	1.737
AK106085	0.038	-0.35	-0.415	-0.911	-7.584	0	0.752	5.589	4.956	3.691
AK059872	0.08	2.089	2.606	2.955	-4.81	0	0.421	0.592	1.095	1.577
Os06g0710200	-0.106	1.918	1.991	2.13	-3.97	0	0.04	0.599	0.919	1.339
AK068853	-0.239	1.382	2.216	2.207	-5.659	0	0.756	2.037	0.477	0.806
AK066682	-0.328	1.746	1.557	2.262	-3.678	0	1.554	1.367	0.437	0.044
AK059044	1.68	1.203	0.781	0.933	-3.418	0	1.66	0.776	-0.197	-0.064
AK070138	-4.145	-1.121	-1.57	-3.718	-3.089	0	0.279	1.776	1.684	0.272
AK111735	-3.408	-1.899	-2.901	-4.139	-0.887	0	-0.273	0.87	1.029	1.102
AK059758	-2.125	-0.449	1.233	1.008	-0.988	0	-2.125	-0.955	-1.475	-2.042
AK066677	-2.113	-0.723	1.333	1.321	-0.992	0	-2.096	-1.224	-2.135	-3.022
AK119413	-1.252	1.764	2.196	3.168	1.076	0	-2.605	-2.434	-2.874	-2.352
AK121819	1.302	3.815	2.87	0.337	5.337	0	-2.198	0.306	0.061	-0.464
Os05g0424900	1.168	4.007	3.407	0.726	5.832	0	-1.342	-0.787	-0.798	-1.229
AK101079	1.196	3.253	2.612	0.681	3.491	0	-2.388	-0.136	-0.834	-1.285
Os06g0279900	1.448	2.16	1.591	0.275	3.458	0	-2.521	-0.413	-1.411	-1.084
AK108581	1.119	3.696	2.852	0.858	4.002	0	-2.596	-1.472	-1.111	-0.529
AK102321	1.564	3.004	2.276	0.962	5.106	0	-3.307	-0.826	-0.507	-1.01
Os11g0687000	1.545	3.064	2.417	0.631	4.807	0	-3.163	-0.975	-0.923	-1.318
AK059235	1.296	3.451	2.539	0.579	5.312	0	-3.364	0.002	-0.995	-2.303
AK062900	2.251	2.654	2.284	2.094	5.576	0	-1.794	-0.832	-1.706	-2.721
AK064714	0.386	3.27	2.58	1.947	3.577	0	-3.896	-3.064	-1.676	-2.566
AK069533	1.568	2.617	1.892	0.413	4.278	0	0.345	-2.008	-4.006	-4.09
Os10g0174800	1.961	3.1	2.388	0.31	4.632	0	0.057	-1.726	-3.817	-3.37
Os01g0666700	1.571	2.47	1.789	0.357	4.226	0	-0.753	-1.739	-3.456	-4.093
Os10g0335000	1.528	3.761	2.97	0.27	4.478	0	-1.72	-1.482	-4.716	-4.558
AK103262	1.264	4.032	3.265	0.753	6.012	0	-1.551	-2.643	-2.832	-4.991
Os11g0307300	1.827	3.651	3.016	0.791	6.79	0	-2.008	-2.478	-2.588	-4.449
AK111890	1.342	3.361	2.797	1.144	5.707	0	-1.358	-3.136	-3.623	-3.562
AK071683	0.903	3.021	1.884	0.458	8.125	0	-1.03	-2.038	-3.499	-6.308
AK072276	0.595	2.634	2.065	0.966	7.519	0	-1.136	-2.497	-4.266	-5.662
AK063684	0.846	2.982	2.019	0.697	6.48	0	-0.932	-1.298	-3.969	-5.981
AK105204	0.591	1.691	1.028	0.239	7.575	0	-1.813	-1.024	-2.75	-5.873
AK109149	2.172	1.881	1.36	0.425	7.804	0	-0.509	-0.999	-2.272	-4.653
AK109723	0.208	0.167	0.634	1.106	5.109	0	-1.232	-2.64	-3.249	-3.002
Os09g0564200	0.675	0.179	0.043	0.426	6.054	0	-0.834	-2.38	-3.32	-4.622
AK061124	0.941	2.192	1.522	1.202	6.05	0	-1.082	-2.148	-2.063	-2.417
AK073410	0.353	1.483	1.45	0.722	7.35	0	-1.331	-2.638	-2.807	-2.848
AK059753	0.266	1.676	0.827	0.275	6.344	0	-1.373	-1.334	-3.001	-2.124
AB114830	-0.372	0.69	0.384	0.113	6.091	0	-0.486	-0.274	-2.756	-4.141
AK101191	1.113	2.907	2.517	0.798	6.534	0	-0.164	-0.818	-1.652	-3.028
AK111100	1.293	2.579	1.726	0.009	5.654	0	0.614	0.415	-1.296	-3.148
AK121408	1.782	3.446	2.827	0.569	7.824	0	-0.04	0.601	-1.082	-2.743
AK109743	1.068	4.835	2.118	1.201	6.325	0	0.961	-0.898	-1.601	-2.049
AK106877	1.251	2.91	1.906	0.733	4.567	0	-0.497	-0.212	-2.887	-4.824
AK121064	1.08	3.386	1.903	1.035	3.837	0	1.003	-0.361	-2.288	-4.062
AY568759	0.695	2.997	2.191	0.391	3.51	0	-0.955	0.178	-2.446	-3.314
AK069678	-0.312	3.328	1.962	2.107	4.81	0	-0.682	-0.274	-2.158	-4.04
AK106998	0.553	3.258	1.831	1.015	3.939	0	-1.577	1.171	-1.155	-2.43
Os09g0383300	0.184	2.651	1.856	1.995	4.114	0	-0.466	0.427	-1.418	-2.584
AK073690	0.904	2.216	2.31	2.979	2.24	0	-1.547	-2.482	-3.121	-3.388
AK101737	-0.514	1.823	2.158	2.857	2.234	0	-1.618	-2.09	-2.895	-3.362
AK107902	1.004	2.647	2.958	3.476	3.677	0	-1.035	-2.832	-3.279	-3.615
Os11g0159900	0.695	2.157	2.674	3.423	3.123	0	-0.69	-2.617	-3.279	-2.606
AB020505	0.266	2.549	2.051	3.087	3.48	0	-2.055	-2.993	-3.073	-2.19
AK071602	0.229	2.962	3.181	3.807	4.217	0	-1.383	-1.223	-2.125	-2.405
AK110261	0.277	2.35	3.11	4.05	4.721	0	-0.842	-1.793	-1.989	-2.72
AK059668	2.459	3.744	3.078	2.849	2.382	0	-0.571	-1.372	-2.084	-2.635
AK059951	0.807	1.259	1.027	2.164	3.84	0	0.81	-2.009	-3.751	-3.519
AK108997	2.696	1.803	1.608	2.011	3.809	0	-0.01	-2.572	-3.444	-2.717
AK121265	2.697	2.277	2.31	2.957	2.619	0	1.654	-2.04	-4.035	-4.153
AK108308	-0.902	1.083	1.225	2.141	3.421	0	-1.277	-2.447	-3.627	-6.272
AK119327	-1.112	3.025	1.005	1.124	3.136	0	-2.2	-2.158	-1.987	-4.338
AK070617	-1.126	-0.548	-0.419	0.119	5.011	0	-1.48	-1.309	-1.669	-2.122
AK110531	-0.533	-0.273	-0.437	-0.134	5.135	0	-1.046	-2.278	-1.91	-2.498
AK062921	0.01	0.267	-0.187	-0.144	5.677	0	-2.388	-2.266	-1.737	-1.94
AK106910	0.593	-0.114	-0.093	-0.369	5.483	0	-0.977	-1.595	-1.679	-1.186
AK060103	-0.928	-0.804	-0.963	-0.81	5.396	0	-1.362	-1.212	-0.675	-1.633
AK099751	-0.206	-0.013	-0.264	-0.992	6.067	0	-0.643	-1.718	-2.338	-3.358
AK063587	-1.167	0.568	-1.481	-1.778	4.826	0	-0.512	-0.85	-1.874	-2.276
AK069411	-1.294	-0.2	-0.404	-1.303	4.862	0	-0.874	-0.275	-0.281	-0.486
AK103618	-0.27	0.189	-0.299	-1.279	5.033	0	-0.666	-0.281	-0.411	-0.901
AK068961	0.224	-0.426	-1.367	-0.315	3.128	0	0.89	0.183	-0.528	-1.169
AK111348	-1.434	-1.092	-1.454	-0.901	3.724	0	1.117	-0.574	-1.41	-2.149
AK064194	-0.969	0.408	-1.196	1.432	5.468	0	-0.744	-0.575	0.075	-0.332
AK070948	0.426	2.15	1.833	1.446	5.19	0	-2.157	-0.128	-1.816	-1.346
AK110555	0.787	1.815	1.372	0.4	4.602	0	-2.048	-0.784	-2.53	-2.32
AK064017	1.247	1.91	1.004	0.02	5.614	0	-1.059	-1.452	-1.732	-2.084
AK121779	1.41	2.299	1.604	0.23	5.505	0	-1.597	-1.792	-1.516	-2.424
AK103559	0.992	2.363	1.554	0.596	5.501	0	-0.646	-1.075	-1.623	-1.758
AK101226	1.072	2.54	1.738	0.28	5.939	0	-1.83	-0.966	-0.917	-1.76
Os11g0686900	0.198	1.79	1.201	-0.003	5.082	0	-1.428	-1.297	-1.185	-1.859
AK108950	0.388	2.238	1.57	-0.001	6.26	0	-0.894	-0.668	-1.488	-2.54
AK065788	0.207	2.754	2.263	-0.061	5.071	0	-0.907	-0.893	-1.239	-1.946
AK106508	0.135	1.984	0.988	-0.614	5.662	0	-0.76	-0.423	-0.721	-2.127
AK121036	0.39	1.777	1.151	-0.136	4.869	0	-0.244	0.215	-0.737	-1.96
AK060313	0.969	1.604	1.287	0.048	5.72	0	0.183	-0.569	-1.309	-2.111
AK060664	0.201	2.428	1.595	-0.516	5.264	0	-0.69	-0.938	-1.535	-3.204
AK062387	0.212	1.916	1.612	0.407	5.909	0	-1.208	-0.725	-0.814	-0.956
AK111347	0.34	1.633	1.211	0.266	6.766	0	-1.56	-0.404	-0.637	-1.524
AK059449	0.189	2.802	1.951	-0.469	6.282	0	-1.654	-1.987	-1.28	-2.209
AY046928	1.286	2.744	2.156	-0.269	4.858	0	-0.202	-0.493	-0.596	-1.484
AK107800	0.103	1.811	1.105	0.091	5.164	0	-2.368	-0.175	-0.823	-2.839
AK103475	0.175	1.079	1.611	1.892	4.521	0	-0.507	-1.559	-1.464	-1.594
AK108985	0.671	1.99	1.367	1.055	4.732	0	-0.22	-1.564	-2.207	-1.483
AK072727	0.985	1.559	0.961	1.376	3.67	0	0.029	-0.679	-1.537	-1.088
AK064408	0.076	2.794	1.938	-0.329	4.234	0	-1.184	0.202	-0.862	-1.797
AK070999	0.291	3.034	1.832	0.714	3.875	0	-1.298	-0.22	-0.414	-1.093
AK108057	0.178	1.978	1.216	1.133	4.133	0	-1.222	0.136	-1.003	-1.381
AK108832	0.288	1.511	1.511	1.333	3.779	0	-1.056	-0.403	-0.956	-1.821
AK064076	0.084	2.188	1.263	1.186	3.705	0	-0.219	-0.418	-0.923	-1.444
AK059347	-0.116	1.444	0.825	0.465	3.591	0	-0.689	-0.456	-1.146	-1.268
AY129294	0.337	1.3	0.92	0.919	3.649	0	-0.467	-0.905	-1.158	-1.422
AK058578	0.201	1.416	0.558	1.018	3.8	0	-0.149	-0.358	-1.631	-1.537
AK065305	1.16	1.432	0.992	0.483	3.543	0	-1.213	-0.984	-0.425	-1.619
AK071605	1.162	1.681	1.145	0.321	3.916	0	-1.196	-0.269	-0.798	-1.607
AK059595	1.156	2.271	1.598	0.027	3.814	0	-1.086	-0.799	-0.502	-1.535
AB037135	0.525	1.921	1.153	-0.158	4.179	0	-0.648	-0.669	-1.168	-1.984
AK102027	0.618	1.756	1.406	0.507	4.342	0	-0.627	-0.498	-1.303	-1.831
AK103468	1.086	2.028	1.487	0.571	4.2	0	-0.762	-0.772	-1.134	-1.303
Os08g0487700	1.185	2.231	1.582	0.525	4.413	0	-0.843	-0.781	-1.009	-1.573
AK110912	0.761	1.514	1.421	0.734	4.509	0	-1.254	-0.948	-1.339	-1.631
AK102958	1.06	1.732	1.204	0.397	4.752	0	-1.329	-0.762	-0.587	-1.173
AK102233	1.263	1.564	1.375	0.608	3.441	0	-0.804	-1.193	-0.887	-1.156
AK110593	1.003	1.373	0.97	0.644	3.522	0	-0.748	-1.052	-1.321	-1.174
AK069869	0.938	1.641	1.349	0.401	3.322	0	-0.46	-0.768	-0.74	-0.868
AK063596	0.716	2.012	1.305	-0.095	3.89	0	-0.705	0.128	-0.246	-1.511
AK110321	0.562	1.799	1.126	0.226	3.969	0	-0.701	-0.044	-0.706	-1.348
AK067440	0.555	1.827	1.147	-0.075	3.744	0	-0.397	-0.418	-0.593	-0.805
AK101866	0.518	2.095	1.372	-0.137	3.631	0	-0.23	-0.16	-0.328	-0.738
AJ459255	0.734	1.973	1.517	0.111	3.242	0	-0.543	0.266	-0.208	-0.589
AK073236	0.17	2.04	1.377	0.434	3.52	0	-0.973	-0.189	-0.856	-0.747
AK062932	-0.056	2.01	1.376	-0.404	3.387	0	-0.916	-0.408	-0.822	-1.369
AK112101	0.124	2.133	1.645	-0.28	3.423	0	-0.828	-0.596	-1.205	-1.915
AK064563	-0.291	1.936	1.219	0.491	3.198	0	-1.05	-0.85	-0.608	-2.059
AK103758	0.296	2.432	1.979	1.142	4.339	0	-1.099	-0.759	-0.96	-1.865
AK105881	0.486	2.063	1.582	0.74	4.71	0	-1.06	-0.286	-0.897	-2.495
AK103061	-0.327	1.59	1.137	0.802	4	0	-1.454	-0.554	-0.734	-1.038
AK103462	-0.547	1.773	0.572	0.777	3.871	0	-1.509	-1.272	-0.906	-1.049
AK058664	0.602	1.218	0.721	0.26	4.327	0	-0.968	-1.516	-1.564	-1.283
AK106465	-0.263	1.279	0.474	-0.549	4.349	0	-1.263	-1.632	-1.954	-1.696
AK061001	0.014	2.143	1.489	-0.234	3.926	0	-1.65	-1.394	-0.7	-0.125
AK069384	0.142	1.109	0.699	-0.699	4.399	0	-1.53	-1.188	0.08	-0.255
AK102255	0.709	1.533	0.913	0.141	3.541	0	-2.249	-0.452	-0.109	0.297
Os08g0546900	1.247	1.448	1.166	0.098	3.395	0	-1.357	-0.681	-0.179	-0.596
AK108829	0.175	0.317	0.806	1.425	2.977	0	-1.921	-0.934	-0.639	-1.439
Os07g0525100	0.939	0.152	0.857	0.706	3.672	0	-1.568	-0.746	-0.875	-0.983
AK064809	-0.379	0.166	-0.112	0.553	2.895	0	-1.952	-0.798	-1.015	-1.141
AK099415	0.129	1.083	0.706	0.65	3.576	0	-2.271	-0.242	-0.977	-1.931
AB028186	0.475	1.347	0.889	1.246	4.014	0	-2.435	-1.093	-0.599	-0.954
AK107162	-0.337	1.257	1.006	1.128	4.273	0	-0.849	-1.096	-1.588	-2.603
AK063248	-0.094	0.113	0.03	-0.108	5.746	0	-0.955	-0.448	-1.323	-1.915
Os09g0409100	0.792	0.152	0.467	0.056	5.551	0	-0.736	-0.641	-0.999	-1.965
AK064619	0.398	0.505	-0.049	0.561	5.254	0	-0.282	-0.112	-0.693	-1.532
AK109088	0.323	0.576	0.453	0.521	4.935	0	-0.532	0.113	-1.083	-1.216
AK073360	0.992	0.601	0.486	0.25	5.461	0	-0.32	-0.24	-0.932	-1.52
AK102445	-0.617	0.682	0.471	0.241	5.207	0	-0.866	-0.318	-0.737	-1.342
AK105205	0.176	0.857	0.473	0.247	5.84	0	-0.815	-0.549	0.083	-1.58
AK108679	0.209	0.849	0.473	-0.339	6.198	0	-1.169	-0.399	-0.726	-0.497
AK103605	-0.254	0.848	0.79	0.223	6.068	0	-1.651	-1.411	-1.116	-1.649
AK060295	0.56	1.501	1.364	2.078	4.664	0	-0.729	-1.294	0.484	-0.274
AK106699	0.04	1.185	1.517	1.741	4.772	0	-0.526	-0.663	-0.047	-0.059
AK100532	0.187	1.934	1.729	1.187	5.672	0	-0.681	-0.441	-0.258	-0.492
AK105219	0.635	1.309	2.033	1.77	5.337	0	-0.493	-0.461	-0.361	-0.455
AK073562	0.434	2.617	1.882	1.544	4.601	0	-0.417	-0.212	-0.229	-0.515
AB028883	1.164	1.575	1.169	0.627	4.35	0	-0.472	-0.363	0.001	-0.505
AK107697	1.381	1.643	1.103	0.657	4.79	0	-0.302	-0.295	-0.216	-0.512
Os10g0453900	1.189	0.955	1.041	0.824	4.695	0	-0.509	-0.044	-0.033	-0.418
AK108989	1.227	0.999	0.817	0.642	4.488	0	-0.449	-0.476	-0.574	-0.734
AK108981	0.958	1.516	0.965	0.837	5.315	0	-0.65	-0.171	-0.155	-0.698
AK110796	1.416	1.264	1.414	0.604	3.918	0	-0.67	-0.344	0.267	-0.467
AK099941	0.998	2.113	1.574	0.218	5.037	0	-0.681	0.016	-0.232	-0.448
AK107949	1.22	1.935	1.535	0.902	5.015	0	-1.151	0.083	0.148	-0.282
AK063465	1.413	1.661	0.839	0.179	4.518	0	-1.274	-0.524	-0.107	-0.192
AK069388	0.953	1.618	1.368	0.598	4.23	0	0.242	0.298	0.188	0.373
Os01g0676900	1.253	1.817	1.548	0.727	4.566	0	0.426	0.476	0.317	0.68
AK101959	1.356	2.423	2.142	0.74	5.028	0	-0.004	0.132	0.338	0.058
AK063464	0.461	1.366	1.444	0.878	3.847	0	0.563	-0.265	0.054	-0.465
AK107119	1.662	1.285	1.289	2.063	4.128	0	-0.811	-0.247	-0.146	0.529
AK108994	0.363	2.684	2.227	1.033	5.615	0	0.192	0.245	-0.254	-0.272
AK109615	1.291	2.387	1.802	1.952	5.683	0	0.226	0.593	0.305	0.03
AK070563	0.237	1.908	1.214	1.935	3.822	0	-0.953	0.844	0.309	-0.127
AK110752	0.315	2.219	1.462	1.826	4.76	0	-0.979	0.78	0.325	-0.391
AK101364	0.701	2.66	2.565	2.333	4.737	0	-0.509	1.34	0.368	-0.403
AK100297	1.589	2.909	2.43	1.529	4.508	0	-1.49	0.616	0.486	-0.891
Os01g0521600	1.23	2.363	2.039	1.608	4.134	0	-2.203	-0.045	-0.15	-0.688
AK058698	0.92	2.516	1.821	0.815	4.007	0	-1.347	1.044	0.884	-0.716
AK073496	1.145	2.626	1.991	0.726	4.751	0	-1.169	-0.791	-0.572	-0.49
AK102881	0.757	2.952	2.656	0.055	4.941	0	-1.566	-0.889	-0.087	0.175
AK060305	0.653	2.401	1.827	0.425	5.735	0	-1.264	-1.004	0.292	0.459
AK070490	1.427	2.851	2.418	0.745	3.646	0	-1.041	-0.054	-0.229	-0.247
Os05g0188800	1.42	2.687	2.316	0.8	3.944	0	-0.108	-0.105	-0.641	-0.83
AK061327	1.699	3.135	1.574	1.347	2.727	0	-0.324	0.126	-0.196	-0.263
AK100368	1.095	3.46	2.727	0.597	2.901	0	-1.11	0.532	0.018	-0.114
AK109624	1.917	3.067	2.342	1.485	3.658	0	0.847	0.132	-0.019	-0.057
AK103007	0.225	1.427	0.792	-0.648	4.016	0	-0.843	0.319	-0.18	-1.328
AK109460	-0.253	1.639	0.766	-1.3	3.776	0	0.465	0.349	-0.221	-1.117
AK103055	-0.014	2.278	1.541	-0.534	4.103	0	-0.704	1.224	1.018	0.203
AK120114	-0.053	2.869	1.689	-0.1	3.591	0	-1.21	0.838	0.146	-0.57
AK109805	1.16	2.869	1.821	-0.105	4.249	0	-0.469	0.938	0.112	-1.078
AK072040	0.597	2.761	2.016	0.263	3.363	0	-2.216	1.66	0.869	0.058
AK067550	1.206	1.867	1.292	0.161	2.424	0	0.282	1.325	0.35	-0.283
AK110884	1.327	1.811	1.27	0.125	1.526	0	-0.484	1.197	-0.36	-0.919
AK101098	0.995	1.08	1.111	0.512	2.897	0	0.593	0.545	-0.301	-0.953
AK121889	0.768	1.242	1.313	0.736	3.317	0	0.835	1.361	0.081	-0.897
AK121996	1.371	1.415	0.918	0.192	3.125	0	1.357	0.642	-0.701	-1.43
AK069605	1.03	1.965	1.136	0.789	2.466	0	1.512	0.775	-0.676	-0.76
AB007623	1.389	1.268	0.807	0.207	3.621	0	0.264	0.456	-0.243	-0.349
AK073893	1.114	1.666	0.617	0.432	3.185	0	0.365	0.032	-0.382	-0.033
AK058439	0.769	1.29	0.773	-0.392	2.526	0	0.182	0.873	-0.988	-1.149
AK060129	0.97	1.186	0.581	-0.13	2.256	0	-0.433	0.55	-1.078	-1.492
AK064156	1.097	1.113	0.424	-0.278	3.253	0	-0.102	0.367	-0.58	-0.948
AK109843	1.284	1.526	1.077	0.181	1.568	0	0.395	0.698	-0.681	-0.673
AK111128	1.27	1.545	0.889	-0.148	1.925	0	0.013	-0.056	-0.952	-1.006
AK073572	0.868	0.681	0.348	0.524	2.407	0	0.615	0.192	-0.641	-1.114
AK069617	2.259	0.99	0.3	0.525	2.364	0	0.009	-0.45	-0.951	-1.348
AK100731	1.454	1.504	0.795	1.005	2.404	0	0.396	-0.753	-0.868	-0.647
AK063512	0.037	1.722	0.836	0.356	2.436	0	0.472	0.117	-1.727	-1.874
AK121791	0.619	1.568	0.507	-0.045	1.899	0	0.607	0.366	-1.436	-1.832
AK064113	0.56	1.856	1.307	0.796	2.612	0	0.641	-0.241	-1.61	-1.402
AK108620	0.772	1.312	0.702	-0.239	3.54	0	1.284	0.565	-1.036	-2.547
AK100323	-1.04	0.31	2.028	2.424	4.25	0	-1.357	-0.702	-0.027	-0.192
AK102146	-0.541	0.085	1.515	1.307	4.073	0	-0.736	-0.52	-0.612	-0.998
AK059889	0.618	2.73	2.828	3.057	2.674	0	0.303	0.254	-1.002	-1.246
AK069361	0.497	2.993	2.543	2.495	2.11	0	0.469	0.866	-0.808	-0.965
Os09g0425200	1.788	2.695	2.721	2.151	2.386	0	-0.037	0.962	-0.686	-1.482
AK071585	1.873	1.907	2.404	2.757	1.502	0	-0.447	-0.731	-0.65	-0.355
AK105196	2.275	1.969	2.435	2.831	2.171	0	0.164	-0.924	-1.153	-0.998
AK103301	0.598	2.326	2.723	2.703	1.97	0	-0.402	-0.669	-1.085	-1.069
Os03g0761000	1.196	2.045	2.143	2.524	2.025	0	-0.042	-0.608	-1.109	-1.25
AK058518	1.335	2.626	2.436	2.937	2.279	0	0.027	-0.148	-1.013	-1.244
AK110831	1.197	2.656	2.751	3.243	2.341	0	-0.291	-0.382	-0.609	-0.868
AK071173	1.522	2.684	1.978	2.609	2.267	0	0.79	-0.624	-1.391	-1.154
AK107680	1.186	3.449	2.261	2.677	3.069	0	0.58	-0.621	-1.087	-0.67
Os05g0588900	1.151	3.066	2.912	3.311	2.008	0	0.925	-0.411	-1.939	-0.998
AK059287	1.007	2.92	2.551	1.799	1.743	0	-0.321	-0.82	-1.399	-1.737
AK105582	1.688	3.675	2.776	1.678	1.393	0	0.106	-0.776	-1.541	-1.332
AK109011	0.746	2.601	3.501	3.631	2.769	0	-0.917	-0.896	-1.221	-0.994
AK109606	1.525	2.754	3.411	3.812	2.54	0	-1.347	-0.667	-1.219	-1.104
AK108683	1.242	2.417	3.125	3.627	2.017	0	-1.054	0.046	-0.968	-1.445
AK068492	1.648	2.67	2.522	1.81	1.676	0	-1.779	0.344	-0.146	-0.9
AK111834	0.441	2.943	2.239	2.07	1.34	0	-1.741	0.455	-0.156	-0.324
AK064137	0.794	2.994	3.09	2.72	1.366	0	-0.623	0.859	0.288	0.051
Os04g0675800	0.654	3.358	2.767	2.712	0.906	0	-0.299	0.254	-0.298	-0.192
AK070879	0.402	2.605	2.6	2.442	1.104	0	-0.879	1.152	-0.389	-0.635
AK064440	0.17	3.521	2.301	3.137	1.025	0	-0.34	1.358	0.269	-0.201
AK070712	0.131	3.325	2.38	3.307	1.029	0	-0.81	0.628	-1.615	-1.604
AK059839	2.492	1.123	1.812	2.168	1.714	0	0.125	-1.339	-1.244	-0.68
AK100767	1.386	0.659	1.86	2.158	1.547	0	-0.13	-0.787	-0.436	-0.017
AK062406	2.737	2.119	1.587	1.711	2.71	0	0.104	-0.503	-0.85	-0.741
AK063700	2.411	1.542	1.297	1.092	2.543	0	-0.283	-1.586	-2.522	-2.187
AK072588	1.437	2.184	1.11	1.279	3.335	0	0.491	-1.759	-2.313	-2.449
AB023818	1.113	1.485	0.844	1.229	2.078	0	1.158	-2.156	-2.171	-2.208
AK102138	1.212	0.525	0.322	1.543	2.61	0	0.037	-1.913	-2.398	-2.83
AK108494	1.721	1.927	1.933	2.186	1.501	0	1.016	-1.116	-2.248	-1.786
AK064287	0.88	0.6	1.303	1.592	0.439	0	0.632	-0.733	-2.42	-2.997
AK107854	1.237	0.782	0.891	1.29	0.642	0	0.374	-1.894	-2.777	-2.139
AK058684	1.433	1.715	1.352	1.613	1.219	0	-0.53	-1.366	-2.449	-2.842
AK065635	0.827	0.935	1.045	1.237	0.434	0	-0.844	-1.23	-2.081	-2.314
AK107566	0.712	1.49	1.198	0.758	0.895	0	-1.329	-0.996	-1.215	-1.877
AK062839	-0.656	0.904	0.61	1.352	1.572	0	0.076	-0.193	-2.007	-2.324
AK111125	-0.78	1.341	1.013	1.494	1.194	0	0.61	-0.322	-2.17	-2.721
AK063041	-0.883	1.847	0.808	0.946	2.049	0	0.543	-0.819	-1.593	-1.702
AK068220	-0.224	2.076	1.153	1.299	1.425	0	-0.714	-0.231	-1.882	-2.765
AK109902	0.526	1.671	1.25	1.194	3.022	0	0.304	-0.467	-2.535	-2.64
AK120790	-0.377	1.465	0.986	1.721	3.329	0	0.015	-0.716	-2.541	-3.287
AK101948	-0.386	1.218	0.95	1.132	2.458	0	-0.286	-0.899	-2.296	-2.435
Os11g0668300	-0.115	1.092	0.629	0.778	2.925	0	0.674	0.047	-2.843	-3.256
AK067842	-0.687	0.327	0.794	1.551	2.26	0	0.002	-1.555	-2.621	-2.801
AK101613	-0.41	1.088	0.311	0.941	1.576	0	-0.109	-0.61	-2.979	-3.598
AK111250	-0.186	1.447	0.631	0.511	1.683	0	1.229	-0.74	-3.557	-3.753
AK107146	-0.512	1.73	1.568	2.219	2.978	0	0.52	-1.848	-2.706	-2.419
AK108904	0.715	1.376	2.222	2.67	2.317	0	-2.301	-0.601	-1.363	-1.63
Os12g0507400	0.564	2.04	2.316	3.233	2.219	0	-2.115	-0.785	-1.163	-0.977
AK110715	1.535	1.767	2.317	2.723	1.98	0	-1.331	-1.119	-1.385	-1.438
AK063671	0.153	1.932	2.477	2.825	2.786	0	-2.292	-1.125	-0.579	-0.417
AK120010	0.527	2.919	2.923	3.043	3.006	0	-2.2	-0.623	-0.889	-1.444
AK068735	-1.086	1.992	2.588	2.309	2.356	0	-1.815	-1.708	-1.522	-1.746
AK106567	-0.743	1.823	2.164	3.015	1.873	0	-2.031	-1.64	-1.665	-1.54
AK063502	-0.02	2.103	2.225	2.661	2.558	0	-1.383	-1.362	-1.428	-1.507
AK067063	-1.076	1.862	1.793	2.3	2.526	0	-1.019	-0.95	-1.116	-1.008
AK064783	-0.853	0.894	1.64	1.883	2.275	0	-0.869	-0.654	-1.455	-1.614
AK065557	-0.487	0.937	1.501	1.73	1.666	0	-0.992	-1.068	-1.22	-1.809
Os04g0481000	-0.665	0.96	1.03	1.145	2.553	0	-0.612	-1.367	-0.954	-1.375
AK103388	-1.071	1.81	0.892	1.745	2.619	0	-1.296	-0.513	-1.514	-2.137
AK120420	-0.692	1.337	1.253	1.443	2.176	0	-1.775	-0.624	-2.127	-2.209
AK105598	0.515	1.295	1.803	2.185	2.323	0	-0.251	-1.113	-1.706	-2.5
AK120955	0.182	1.33	1.599	1.895	2.986	0	-0.135	-0.732	-1.93	-2.098
Os01g0605500	0.89	1.454	1.63	1.709	2.542	0	-0.268	-1.436	-1.81	-1.581
AJ488495	0.144	1.713	1.418	1.327	2.424	0	-0.553	-0.403	-1.644	-1.895
AK063034	0.164	2.192	1.42	1.194	2.559	0	-0.396	-0.655	-1.24	-1.868
AK071334	0.328	2.147	1.62	1.793	2.362	0	-0.019	-1.002	-1.469	-1.768
AK121803	0.025	1.469	1.443	1.701	1.958	0	-0.735	-1.516	-1.42	-1.573
AY644646	-0.035	1.186	1.258	1.685	1.716	0	-0.604	-1.307	-1.987	-1.505
AK073400	0.183	0.863	1.007	1.727	2.23	0	0.002	-1.544	-1.824	-1.38
AK102597	-0.048	1.635	1.652	2.319	2.356	0	-0.902	-0.573	-1.178	-1.363
AK109055	0.418	1.721	1.877	2.427	1.791	0	-0.701	-0.473	-1.236	-1.625
AK107370	0.603	1.281	1.383	2.067	2.158	0	-1.125	-0.977	-1.449	-1.062
Os03g0161100	0.032	1.514	2.009	2.431	1.983	0	-0.916	-1.321	-2.093	-1.964
AK069978	1.044	2.159	1.572	0.745	1.549	0	-0.136	-1.51	-1.824	-1.401
AK112088	0.411	1.913	1.628	1.141	1.852	0	-0.176	-1.655	-1.544	-1.912
AK108503	0.697	2.111	1.53	1.878	1.7	0	-0.044	-1.27	-2.045	-1.862
Os02g0190700	0.895	2.417	1.34	1.792	1.543	0	-0.856	-1.372	-1.399	-1.367
AK103199	0.902	2.434	1.356	1.984	2.974	0	-0.518	-0.756	-1.303	-1.827
AK108127	0.727	2.419	1.581	1.869	3.15	0	-0.084	-0.125	-1.156	-1.769
AK059314	0.074	2.71	1.997	2.317	2.847	0	-0.475	-0.303	-1.577	-2.144
AK070904	0.3	1.972	2.143	2.547	2.888	0	-0.352	-1.11	-1.5	-1.359
AK106653	0.355	2.004	2.286	2.469	3.123	0	-0.458	-0.379	-1.094	-1.527
AK061969	0.744	1.833	1.652	1.76	3.262	0	-1.328	-1.318	-2.168	-2.831
AK063202	0.512	1.932	1.815	2.217	3.11	0	-1.135	-1.455	-2.297	-2.58
AK106344	0.714	1.462	1.57	1.333	2.995	0	-1	-1.268	-1.911	-2.543
Os05g0525000	0.894	1.958	1.555	1.409	3.596	0	-1.093	-1.815	-1.623	-2.607
AK107155	0.393	2.215	2.317	2.309	2.83	0	-1.014	-1.176	-1.451	-2.481
AK108807	0.58	2.322	2.058	2.197	3.516	0	-1.023	-0.939	-1.77	-2.247
AK105103	-0.255	1.663	1.343	1.528	3	0	-1.445	-1.824	-1.803	-1.842
AK121859	0.461	1.302	1.628	1.619	3.287	0	-1.404	-1.567	-1.592	-1.414
AK121636	0.312	1.595	2.15	2.445	1.043	0	-1.041	-0.987	-1.66	-1.614
Os02g0254800	0.663	2.906	2.49	2.447	0.646	0	-1.563	-1.382	-1.555	-1.466
AK107470	0.525	2.267	1.774	2.006	0.921	0	-1.501	-0.07	-0.667	-1.235
AY374515	0.461	2.125	1.598	2.022	1.598	0	-1.43	-0.053	-1.268	-1.531
AK067407	0.907	2.315	1.487	1.693	0.91	0	-0.809	-0.251	-1.429	-1.845
AK061226	0.839	2.767	1.992	1.69	2.004	0	-0.756	0.317	-1.23	-1.406
AK060469	-0.521	1.617	1.289	1.702	2.775	0	-1.553	-1.666	-1.932	-3.034
AK101846	0.87	2.79	2.48	1.002	3.08	0	-0.58	-1.001	-1.656	-2.335
AK107872	1.941	3.206	2.359	1.247	3.199	0	-0.246	-1.042	-1.671	-2.292
AK101415	1.771	3.301	2.619	0.419	2.379	0	-0.583	-0.804	-1.743	-2.05
Os02g0267700	1.722	2.862	2.147	0.521	3.072	0	-0.339	0.088	-1.684	-1.877
AK106486	1.758	2.181	1.921	-0.026	3.411	0	-0.83	-1.76	-0.996	-1.871
Os04g0633900	1.723	2.905	2.201	0.296	3.209	0	-0.845	-1.418	-1.279	-2.086
Os05g0525600	1.304	2.4	1.93	0.448	4.247	0	-0.498	-1.874	-1.461	-2.107
AK073995	0.838	2.423	1.764	1.667	4.659	0	-1.778	-1.335	-1	-1.777
AK103663	0.784	2.815	2.247	1.463	3.769	0	-1.855	-0.944	-1.255	-1.453
Os10g0151100	1.092	2.865	2.502	1.043	4.26	0	-0.895	-1.093	-1.795	-2.196
AK108279	0.809	2.605	1.783	0.125	1.992	0	-1.845	-1.619	-1.261	-1.534
AK119814	1.238	3.06	2.065	0.153	1.529	0	-1.977	-1.701	-1.459	-1.873
Os03g0110600	1.692	2.617	1.962	0.73	1.426	0	-1.114	-1.318	-1.462	-1.194
Os10g0151500	1.452	2.863	2.028	0.481	1.855	0	-0.985	-1.734	-1.792	-1.546
Os07g0644900	0.78	2.087	1.712	0.869	1.63	0	-1.603	-1.601	-1.433	-1.445
Os11g0704100	1.188	2.099	1.687	0.736	1.743	0	-1.065	-1.544	-1.512	-1.662
AK107504	1.294	2.251	1.836	0.08	1.474	0	-1.483	-1.753	-1.53	-1.384
Os05g0214400	1.061	2.375	1.889	0.156	1.476	0	-1.192	-1.588	-1.57	-1.609
AK105514	1.338	2.248	1.652	0.116	1.508	0	-0.95	-1.003	-1.472	-1.615
AK119322	1.669	2.321	1.732	0.223	1.883	0	-1.072	-0.879	-1.638	-1.789
AK120811	1.264	1.991	1.417	-0.139	1.241	0	-1.777	-1.101	-1.441	-1.293
AK066936	0.462	2.845	1.381	-0.292	1.195	0	-1.325	-1.444	-1.649	-2
AK107510	1.114	2.715	1.901	-0.276	1.254	0	-0.923	-1.044	-1.351	-2.083
AK073798	1.137	3.184	2.296	0.503	1.382	0	-1.334	-1.579	-1.581	-1.738
AK099469	0.985	3.149	2.482	0.854	1.304	0	-1.098	-1.624	-2.107	-1.997
AK060544	1.045	3.471	2.626	0.635	1.561	0	-0.7	-1.437	-1.614	-1.573
AK069462	0.839	3.766	2.509	0.898	1.879	0	-2.527	-1.561	-2.296	-2.256
AK122036	0.594	3.399	2.596	0.421	2.346	0	-2.266	-1.589	-2.096	-2.566
AK105404	1.057	3.433	2.82	0.391	1.957	0	-1.786	-1.651	-2.008	-2.241
AK106410	0.998	3.343	2.493	0.226	1.701	0	-1.76	-2.112	-2.206	-2.19
AK106709	0.743	2.831	2.526	0.977	1.81	0	-1.95	-1.682	-1.694	-1.839
AK107104	1.157	2.873	1.918	0.15	2.066	0	-2.031	-2.005	-2.126	-1.75
AK111110	1.304	2.6	1.804	-0.073	2.293	0	-1.987	-2.581	-2.101	-2.313
Os02g0261000	0.945	2.737	1.83	0.854	2.221	0	-2.33	-2.134	-2.142	-2.157
AK106771	1.153	2.698	2.042	0.473	2.413	0	-2.187	-1.674	-0.566	-1.303
Os04g0590100	1.308	2.701	1.95	0.689	3.037	0	-1.473	-1.321	-0.854	-1.528
AK106908	1.571	3.151	2.162	0.593	2.31	0	-1.873	-1.312	-1.464	-1.94
AK110909	1.575	2.889	2.31	0.267	2.687	0	-2.268	-1.179	-1.138	-2.022
AK061398	1.398	2.87	2.364	0.599	3.733	0	-2.127	-1.377	-1.211	-2.096
AK108977	1.858	3.532	2.759	-0.397	2.013	0	-2.057	-1.064	-2.042	-2.413
AK101510	1.684	4.413	3.718	0.892	1.845	0	-1.37	-1.235	-1.056	-0.969
Os05g0525800	1.567	4.068	3.304	1.489	2.123	0	-1.138	-1.891	-2.081	-1.67
AK106587	0.862	4.034	3.459	1.442	0.269	0	-1.903	-1.545	-1.723	-1.554
Os11g0599400	0.852	3.611	3.043	1.38	0.489	0	-0.829	-1.281	-1.304	-1.343
AK100336	0.998	4.076	3.339	1.811	1.882	0	-2.035	0.058	-0.474	-1.288
AK060563	-1.394	-0.848	-1.004	-0.125	1.475	0	-0.267	-2.176	-2.168	-2.715
AK111775	-1.09	-0.393	-0.107	0.627	1.805	0	-0.863	-2.457	-2.877	-2.613
AK111712	1.144	-0.711	-1.386	-0.975	0.468	0	-0.393	-2.38	-2.323	-2.324
AK119460	0.656	-0.773	-0.869	-0.391	0.675	0	-0.209	-2.691	-3.036	-2.719
AK063042	0.632	-0.359	-0.431	-0.279	0.277	0	0.096	-1.759	-2.703	-2.721
AK101273	1.46	-0.211	-0.883	-0.49	0.587	0	-0.172	-1.227	-2.362	-2.811
AK108331	0.174	-0.957	-1.17	-0.236	0.899	0	0.189	-1.734	-2.302	-2.29
AK070662	0.432	-0.401	-0.933	-0.751	0.218	0	-0.684	-1.631	-1.852	-1.728
AK111117	0.805	-0.387	-1.128	-0.12	0.285	0	-1.553	-1.713	-1.883	-1.829
AK073698	0.625	-0.624	-0.784	-0.928	-0.14	0	0.08	-0.972	-1.798	-2.163
AK067801	0.84	-0.926	-1.297	-0.737	1.044	0	-0.481	-0.814	-1.809	-1.996
AK070609	0.687	-0.662	-1.162	-0.482	1.242	0	-0.273	-1.331	-2.032	-1.924
AK105532	0.227	-0.228	-1.043	-0.848	1.155	0	-0.069	-1.085	-1.769	-1.377
AK058571	0.433	-0.566	-1.164	-1.059	1.755	0	-0.187	-0.885	-1.771	-2.316
AK121246	0.667	-0.314	-0.76	-1.193	2.325	0	-0.488	-0.892	-1.612	-2.197
AK105839	0.24	-0.09	-0.733	-0.957	1.136	0	-0.302	-0.028	-1.936	-2.335
AK119310	0.327	0.004	-1.193	-0.837	1.148	0	0.122	-0.188	-2.15	-2.49
AK059813	0.244	-0.12	-0.771	-1.172	1.572	0	-0.615	-0.379	-2.001	-1.944
AK120980	-0.636	0.208	-0.229	-0.052	2.23	0	-0.844	-1.676	-2.636	-3.017
Os01g0276200	-0.394	0.183	-0.127	0.563	2.151	0	-0.347	-1.396	-2.353	-3.003
AK060701	-1.144	-0.044	-0.031	0.284	1.654	0	-0.842	-1.465	-2.486	-2.873
AK068489	-0.963	0.129	-0.939	0.059	2.8	0	-0.302	-1.303	-2.247	-3.028
AB004461	-1.092	0.262	-0.338	-1.128	2.57	0	-0.74	-1.72	-2.399	-3.386
AK073320	-1.25	0.056	-0.522	-0.589	2.362	0	0.08	-1.928	-2.522	-3.179
AK103203	-1.264	0.789	-0.058	-0.324	2.61	0	-1.294	-1.419	-2.899	-3.328
AK110332	0.329	-0.007	0.173	-0.256	1.645	0	0.254	-1.797	-1.623	-1.76
AK111353	0.361	0.388	0.007	-0.41	1.336	0	0.728	-1.881	-1.68	-1.904
AK067473	0.548	0.77	0.006	-0.334	1.862	0	0.684	-1.485	-1.873	-2.196
AK066671	0.65	0.565	0.012	-0.679	1.301	0	-0.551	-2.216	-2.212	-2.31
AK107131	0.119	0.729	-0.281	-0.44	1.604	0	-0.165	-2.247	-1.969	-2.147
AK062517	0.17	0.627	-0.063	-0.656	1.1	0	-0.249	-2.283	-1.622	-1.592
AK071568	0.362	-0.456	-0.614	-0.725	1.397	0	-0.755	-1.798	-1.976	-2.015
Os01g0690900	0.385	-0.154	-0.44	-0.74	1.389	0	-0.503	-2.216	-1.853	-1.932
AK070419	0.458	-0.454	-0.504	-0.649	1.71	0	-0.665	-2.24	-2.261	-2.5
Os06g0521900	0.313	-0.293	-0.389	-0.463	1.948	0	-0.469	-1.861	-2.238	-2.17
Os07g0532800	0.217	-0.532	-0.153	-0.204	1.792	0	-0.36	-1.917	-2.286	-2.186
Os10g0193100	0.006	-0.381	-0.228	-0.219	2.288	0	-0.193	-1.809	-1.838	-2.122
AK105344	-0.177	0.093	-0.383	0.313	1.701	0	-0.389	-2.335	-2.225	-2.022
Os02g0198400	-0.016	0.021	0.035	0.152	1.653	0	-0.364	-1.966	-2.22	-2.149
AK108961	-0.216	0.1	0.156	0.202	2.113	0	-0.887	-2.139	-2.111	-2.32
Os08g0225000	-0.34	0.22	-0.453	-0.532	1.854	0	-0.465	-1.547	-2.293	-2.698
Os11g0168100	-0.248	0.389	-0.479	-0.298	2.182	0	-0.884	-1.533	-2.495	-2.644
AK064723	-0.187	0.143	-0.415	-0.07	2.024	0	-0.675	-1.22	-1.956	-2.897
AK062359	0.152	0.069	-0.547	-0.284	2.282	0	-0.356	-1.298	-1.92	-2.367
AK100914	-0.283	0.016	-0.983	-0.377	2.164	0	-0.381	-1.236	-1.944	-2.442
AK070992	-0.88	-0.161	-0.68	-0.446	2.167	0	-0.301	-1.444	-2.148	-2.598
Os01g0185500	-0.466	-0.422	-0.313	-0.218	1.706	0	-0.907	-1.48	-1.89	-2.337
Os03g0807100	-0.347	-0.078	-0.171	-0.097	1.3	0	-0.523	-1.541	-2.028	-2.4
AK068858	-0.685	0.001	-0.406	-0.027	1.562	0	-0.284	-0.878	-2.024	-2.123
AK102186	-0.624	-0.183	-0.641	0.135	1.606	0	-0.614	-1.109	-2.258	-2.4
AK102874	-0.165	-0.151	-0.554	-0.524	1.432	0	-0.316	-1.328	-2.089	-2.458
AK105217	-0.104	-0.296	-0.966	-0.948	1.405	0	-0.109	-1.447	-2.219	-2.526
AK059663	-0.703	0.123	-0.6	-0.734	1.821	0	0.095	-0.827	-1.915	-2.358
Os02g0270800	-0.537	0.093	-0.77	-0.655	1.908	0	0.141	-1.222	-2.414	-1.936
AK105768	0.221	0.444	-0.446	-0.004	1.934	0	-0.126	-1.497	-2.002	-1.853
AK110825	0.286	0.113	-0.672	-0.137	2	0	0.373	-1.288	-2.411	-1.966
AK070584	0.138	0.246	-0.091	-0.807	1.508	0	-1.133	-1.824	-1.906	-2.157
AK072348	0.261	0.387	-0.224	-0.63	1.381	0	-1.072	-1.912	-2.1	-1.986
AK073911	-0.318	0.477	-0.102	-0.493	1.683	0	-1.309	-1.726	-2.05	-2.094
AK069293	-0.138	-0.05	-0.423	-0.666	1.69	0	-1.162	-1.984	-2.449	-2.398
AK101688	-0.457	0.034	-0.294	-0.452	1.424	0	-1.359	-2.042	-2.236	-2.54
Os01g0593500	-0.57	0.382	-0.513	-0.899	1.427	0	-1.343	-2.095	-2.291	-2.298
AK101344	0.32	0.233	-0.892	-0.404	1.937	0	-0.851	-1.747	-2.588	-2.863
AK102732	0.365	0.223	-0.254	-0.578	1.975	0	-0.531	-1.627	-2.429	-2.947
AK068755	0.441	0.011	-0.409	-0.332	1.713	0	-0.802	-2.238	-2.668	-3.222
AK100475	0.225	-0.221	-0.487	-0.774	2.535	0	-0.702	-1.469	-2.397	-3.174
AK108077	-0.003	0.459	0.123	-0.616	2.063	0	-0.805	-1.794	-2.191	-2.314
Os12g0162900	0.298	0.785	0.343	-0.504	1.94	0	-0.913	-1.606	-1.97	-2.408
AK105696	-0.134	0.54	-0.047	-0.5	1.777	0	-1.114	-1.478	-2.085	-2.633
AK065249	-0.124	0.836	0.156	-0.795	2.023	0	-0.664	-1.118	-2.193	-2.638
AK107178	0.079	0.921	0.223	-0.633	2.138	0	-0.797	-1.212	-2.019	-2.309
AK058420	-0.439	0.63	0.209	-0.677	2.141	0	-1.126	-1.17	-1.881	-2.192
AK105397	-0.386	0.715	0.248	-0.425	2.485	0	-1.245	-1.538	-1.864	-2.351
AK073021	0.367	0.231	-0.175	-0.545	2.14	0	-0.937	-1.146	-1.763	-2.208
AK105302	0.309	0.45	0.066	-0.335	2.096	0	-0.797	-0.901	-1.768	-2.202
AK063999	0.014	0.333	0.037	-0.476	2.325	0	-1.15	-1.324	-1.63	-2.315
AK069518	-0.302	0.718	-0.221	-0.964	1.886	0	-0.261	-0.906	-1.71	-2.194
AK072639	-0.303	0.912	0.208	-0.73	1.772	0	-0.477	-1.122	-1.684	-2.078
AK064406	0.694	0.711	0.494	-0.616	2.138	0	-0.613	-1.025	-1.72	-2.377
AK064896	0.68	0.974	0.118	-0.944	1.972	0	-0.368	-1.334	-1.62	-2.376
AK102469	-0.435	0.235	-0.276	-1.043	2.282	0	-0.597	-1.57	-1.775	-2.672
AK105499	0.083	1.685	0.245	-0.621	2.298	0	-0.841	-1.418	-2.216	-2.85
Os01g0956800	0.418	1.313	0.675	-0.829	2.099	0	-1.146	-1.348	-2.393	-3.267
AK100329	0.026	0.647	0.077	-0.724	2.367	0	-0.647	-1.483	-2.31	-3.159
AK110667	-0.12	0.912	0.112	-0.922	2.3	0	-0.896	-1.43	-2.252	-3.001
AK106964	0.419	0.646	-0.037	-0.876	2.355	0	-0.404	-2.09	-1.946	-2.539
AK073762	0.055	0.511	-0.111	-1.114	1.496	0	-0.12	-1.074	-2.093	-2.778
AK070571	0.146	-0.112	-0.419	-0.087	2.735	0	-1.051	-1.389	-1.915	-2.514
AK065533	0.026	-0.226	-0.456	-0.751	2.439	0	0.112	-1.785	-1.968	-3.165
AK100278	0.482	-0.539	-0.725	-0.474	1.964	0	0.59	-1.652	-2.672	-2.863
AK103461	-0.974	-0.556	-0.192	-0.209	-0.16	0	-1.735	-2.193	-2.618	-2.568
AK111327	-0.585	-0.557	-0.022	0.03	0.153	0	-1.295	-1.839	-2.599	-2.991
AK108920	-0.253	-0.089	-0.664	-0.422	-0.072	0	-1.429	-2.433	-2.227	-2.31
AK103666	-0.919	-0.378	-0.701	-1.278	0.127	0	-1	-2.421	-2.688	-2.206
AK071484	0.353	-0.522	-0.981	-0.119	1.271	0	-1.106	-1.001	-2.669	-2.767
AK120308	-0.156	-0.046	-0.499	-0.165	0.93	0	-0.875	-0.885	-2.871	-3.522
AK071591	-0.809	-0.487	-0.667	-0.409	1.337	0	-1.045	-2.026	-2.171	-2.323
AK111760	-0.882	-0.22	-0.924	-0.689	1.345	0	-1.572	-1.946	-2.618	-2.765
AK058997	-0.932	-0.12	-0.411	-0.976	1.547	0	-0.592	-1.494	-2.319	-3.053
AK065665	-0.829	-0.235	-0.644	-1.028	1.204	0	-0.997	-1.512	-2.262	-2.934
AK059678	-0.621	-0.384	-0.52	-0.507	1.349	0	-0.529	-1.511	-2.531	-3.21
AK120954	-0.519	-0.897	-0.605	-0.388	1.771	0	-1.197	-1.39	-2.527	-2.614
AK070351	-1.508	-0.344	-0.538	-0.166	0.616	0	-1.206	-1.028	-2.183	-2.984
D38170	-0.952	-0.239	-0.662	-0.368	0.716	0	-1.328	-1.514	-2.562	-3.072
AK064509	-0.867	-0.851	-0.744	-0.375	0.538	0	-0.813	-1.153	-2.368	-3.045
AK071185	-1.383	-0.283	-0.641	-0.231	1.048	0	-0.955	-2.087	-2.507	-3.392
D78505	-1.36	-0.148	-0.465	-0.106	1.22	0	-1.154	-2.104	-2.571	-3.294
AK100906	-1.381	-0.049	-0.339	-0.096	1.519	0	-0.434	-2.015	-2.534	-3.088
AK064398	-0.509	0.53	0.077	-0.084	0.745	0	-0.21	-1.491	-2.108	-2.446
AK102114	-0.453	0.303	-0.707	-0.245	0.685	0	-0.418	-1.548	-2.259	-2.494
AK068581	-0.791	-0.267	-0.16	0.009	0.529	0	-0.117	-1.425	-2.233	-2.49
AK102354	-0.844	-0.409	-0.465	-0.079	0.669	0	-0.121	-1.642	-2.822	-2.797
Os05g0181700	0.074	-0.077	-0.423	-0.291	0.869	0	-0.427	-1.552	-2.907	-2.614
AK071016	-1.011	0.476	-0.597	-0.092	0.261	0	-0.583	-1.669	-2.851	-2.737
AK070311	0.257	-0.183	-1.449	-0.773	0.625	0	-1.13	-1.839	-2.766	-3.165
AK102343	0.056	-0.054	-1.232	-0.762	0.456	0	-1.243	-1.299	-2.278	-2.869
AK101764	0.283	-0.245	-1.843	-1.278	0.752	0	-1.336	-1.447	-1.938	-2.734
AK059233	0.045	0.54	-0.867	-0.425	0.709	0	-1.346	-1.55	-2.545	-2.465
AK119883	0.331	0.088	-0.002	0.189	1.01	0	-1.363	-1.808	-2.29	-2.954
Os12g0567300	-0.442	0.544	0.203	0.197	0.85	0	-1.716	-1.047	-2.196	-2.883
AK071011	0.034	0.339	-0.772	-0.942	1.553	0	-0.488	-1.447	-3.229	-3.147
AK103306	-0.243	0.043	-0.599	0.529	2.644	0	0.283	-2.129	-3.612	-2.833
Os06g0218900	-0.668	0.403	-0.978	-0.206	2.745	0	-0.282	-2.409	-2.589	-2.328
AF009413	2.001	0.719	0.032	0.435	1.984	0	-0.041	-1.178	-2.493	-2.971
Os03g0366000	1.613	0.209	-0.182	-0.289	2.571	0	-0.492	-1.116	-2.536	-3.351
AK111376	0.714	0.135	-0.5	0.633	2.167	0	-0.649	-0.402	-2.095	-2.781
AK107118	0.05	0.199	0.044	-1.013	1.232	0	0.783	-0.155	-2.127	-2.338
AK067408	-0.862	0.758	-0.69	-0.756	2.521	0	-1.331	0.36	-1.038	-2.26
AK101116	-0.092	1.204	0.339	-0.303	3.021	0	-1.387	0.264	-1.142	-2.422
AK105303	-0.112	0.583	0.021	0.155	1.914	0	-1.053	0.652	-1.173	-1.601
AK069877	-1.244	0.119	-0.977	-1.556	2.147	0	-0.191	0.149	-1.162	-2.474
Os01g0150500	-0.811	0.074	-0.484	-1.685	1.726	0	0.21	0.168	-1.729	-2.171
AK099556	-1.417	0.368	-0.182	-1.815	2.395	0	0.233	0.096	-0.756	-1.547
AK058693	0.271	0.607	-0.497	-0.658	2.458	0	0.028	0.253	-0.945	-1.806
AK122178	-0.294	1.027	-0.344	-0.389	2.612	0	-0.322	0.464	-0.742	-1.31
AK101962	-1.106	0.597	-0.632	-0.469	1.554	0	-0.013	0.218	-1.068	-1.691
Os07g0147700	-0.596	0.304	-0.087	-0.453	1.799	0	-0.2	0.269	-0.79	-1.735
AK065664	-0.581	0.504	-0.061	-1.341	1.812	0	-0.657	-0.334	-1.176	-1.898
Os06g0206000	0.004	-0.086	-0.616	-1.236	2.643	0	-0.552	0.131	-0.843	-2.016
AK064253	0.015	0.436	-0.713	-0.734	1.99	0	0.187	0.232	-0.4	-1.014
AK107624	0.741	0.052	-0.867	-1.231	1.755	0	0.391	0.275	-0.543	-1.353
AK070443	-1.147	-0.521	-1.086	-0.854	3.421	0	-0.632	-0.706	-1.218	-1.428
AK108341	-1.391	-0.794	-1.361	-1.092	2.869	0	-0.852	-0.999	-1.123	-1.087
AK121662	-0.588	-0.892	-1.045	-0.908	2.523	0	-0.503	-0.588	-1.213	-1.681
Os11g0668600	-0.37	-0.709	-1.517	-0.714	2.727	0	-0.652	-0.866	-1.12	-1.266
AK102672	-0.933	-0.434	-0.485	-0.075	3.086	0	-0.584	-0.555	-0.805	-1.365
AK111949	-1.102	-0.52	-0.662	-0.303	2.63	0	-0.448	-0.703	-1.138	-1.698
AK065122	-0.773	-0.729	-0.441	-0.125	2.57	0	-0.78	-0.034	-0.587	-1.487
AK071656	-1.437	-0.24	-0.845	-0.899	2.906	0	-0.238	-0.51	-0.404	-0.456
AK073424	-0.923	-0.559	-1.039	-0.629	2.437	0	-0.573	-0.419	-0.26	-0.5
AK061381	-1.117	-0.192	-0.863	-0.232	2.75	0	-0.201	0.306	-0.372	-1.067
AK067382	-1.744	-0.329	-0.744	-0.75	2.878	0	-1.386	-0.587	-0.297	-1.243
AK059280	-0.679	-1.09	-0.76	-0.135	2.159	0	0.121	-0.007	-0.728	-0.724
Os06g0531000	-0.483	-0.988	-0.305	-0.344	2.733	0	-0.01	0.322	-1.039	-0.873
AK063013	-0.965	0.622	-0.369	-0.402	4.284	0	-0.341	-0.797	-1.598	-1.443
Os12g0154900	-1.151	0.72	0.063	0.173	4.035	0	-0.65	-1.282	-1.321	-0.858
AK103545	-1.116	0.286	-0.64	-1.366	3.556	0	-0.787	-1.599	-1.476	-1.427
AK122145	-0.945	0.526	-0.647	-0.573	3.485	0	-0.692	-1.151	-1.189	-1.109
AK121303	-0.482	0.297	-0.434	-1.507	3.839	0	-0.682	-1.139	-0.905	-0.74
AK101507	-1.25	0.178	-0.472	-0.652	3.771	0	-0.661	-0.299	-0.373	-0.51
AK121535	-1.229	0.371	-0.417	-0.686	3.43	0	-0.99	-0.305	-0.455	-0.892
AK060057	-1.504	-0.462	-0.177	-0.299	3.419	0	-0.616	-0.302	-0.21	-0.707
Os12g0155000	-1.499	0.608	-0.304	-0.426	3.94	0	-0.376	-0.812	-0.857	-0.535
AK106918	-0.497	0.52	-0.14	-0.022	2.934	0	0.413	-0.666	-1.33	-1.104
Os10g0130600	-0.324	-0.003	-0.622	-1.712	2.191	0	-0.737	-0.963	-1.429	-0.998
Os02g0519700	0.603	0.423	-0.101	-1.184	3.421	0	-0.51	-0.582	-0.701	-1.626
AK109931	0.207	-0.157	-1.047	-0.364	2.715	0	0.494	-1.587	-1.431	-1.438
AK112056	0.59	-0.743	-1.133	-0.83	2.642	0	-0.034	-1.377	-1.224	-1.307
AK121900	-0.349	-0.687	-0.511	0.839	2.126	0	-0.358	0.259	-1.115	-1.572
AK105750	1.181	1.143	0.934	0.38	2.526	0	-0.689	-0.022	-0.242	-1.85
AK108649	1.267	0.572	0.67	0.206	2.818	0	-1.171	-0.536	-1.078	-1.914
AK073544	0.72	0.081	0.214	0.687	3.239	0	-0.725	0.438	-1.155	-1.653
AK072216	-0.076	1.382	0.597	-0.469	3.969	0	-0.803	-0.558	-1.079	-1.254
AK120841	-0.446	0.946	0.155	-0.677	3.805	0	-1.057	-0.461	-1.259	-1.63
AK062707	0.119	1.085	0.364	-0.245	4.038	0	-1.458	-0.825	-1.145	-1.853
AK073578	0.788	0.726	0.294	-0.057	4.163	0	-0.889	-0.339	-0.64	-1.288
AK109733	0.546	1.09	0.874	0.023	4.004	0	-1.207	-0.62	-0.722	-1.563
AK063151	0.468	0.562	0.115	0.057	3.507	0	-1.221	-1.017	-1.15	-0.974
AK101480	0.567	0.257	0.336	0.102	4.087	0	-0.171	-1.088	-1.203	-1.14
Os12g0154800	0.011	0.908	0.183	-0.234	3.797	0	-0.162	-1.323	-1.615	-1.111
AK121604	0.809	-0.299	0.471	-0.035	2.572	0	0.188	-0.91	-1.05	-1.671
AY332471	0.41	-0.036	0.173	0.128	3.048	0	-0.274	-1.216	-0.891	-1.602
Os10g0455000	0.916	0.422	0.643	0.163	2.664	0	-0.079	-0.534	-0.759	-1.628
Os10g0455100	0.847	0.67	0.816	0.435	2.875	0	-0.241	-0.632	-0.496	-1.324
Os10g0455300	0.918	0.486	0.553	0.116	3.048	0	-0.078	-1.041	-0.643	-1.861
AK111461	0.636	0.826	0.477	-0.099	3.051	0	-0.304	-1.361	-0.967	-1.245
AK061164	0.41	0.166	0.083	0.039	3.581	0	-0.719	-0.601	-0.736	-1.148
AK122030	0.357	0.071	0.188	0.055	3.622	0	-0.567	-0.309	-0.562	-1.5
AK062889	0.477	0.602	0.417	0.179	3.526	0	-0.646	-0.606	-0.601	-1.809
AK058807	0.369	0.174	0.056	0.599	3.536	0	-0.31	-0.152	-0.841	-1.59
Os01g0263000	0.394	0.104	-0.016	0.37	2.675	0	-0.475	-0.236	-0.762	-1.847
Os03g0434400	0.183	0.09	0.325	0.202	2.778	0	-0.248	-0.132	-0.935	-1.35
AK064264	0.324	-0.024	0.386	-0.273	2.723	0	-0.26	-0.19	-0.607	-1.949
AK107538	-0.282	0.815	0.501	-0.281	3.045	0	-0.373	-0.95	-0.844	-1.18
Os11g0514500	-0.596	0.82	0.08	0.088	2.814	0	-0.641	-0.781	-1.052	-1.068
AK063900	-0.181	0.305	-0.093	0.017	3.128	0	-0.452	-0.383	-0.551	-1.511
AK103046	-0.227	0.59	0.129	-0.141	3.131	0	-0.07	-0.416	-0.738	-1.15
AK061290	0.287	0.729	0.102	0	3.24	0	-0.351	-0.818	-0.814	-1.367
AK107855	-0.207	0.536	0.234	0.169	3.133	0	-0.765	-0.658	-1.249	-1.753
AK101253	0.469	0.932	0.447	-0.361	3.125	0	-0.483	-0.201	-1.008	-1.68
AK062463	0.219	-0.352	0.275	0.731	3.08	0	-0.308	-0.493	-1.134	-1.617
AK064679	0.809	0.525	-0.069	0.287	3.293	0	-0.152	-0.91	-1.585	-2.089
AK066933	-0.478	0.013	0.064	0.619	3.088	0	-0.771	-1.693	-1.665	-1.742
AK101707	-0.544	0.194	0.242	0.601	3.118	0	-1.15	-1.308	-1.761	-1.394
AF159882	-0.36	0.122	-0.112	0.154	3.536	0	-0.885	-1.299	-1.27	-1.527
AK102553	-0.422	0.493	0.418	0.41	3.48	0	-0.638	-1.125	-1.508	-2.236
AK121463	-0.82	0.871	0.12	-0.254	3.348	0	-1.509	-1.44	-1.397	-1.766
Os09g0561500	-0.57	0.961	0.235	-0.051	3.476	0	-1.06	-1.55	-1.324	-1.563
AK067217	-0.195	0.928	0.334	-0.108	3.544	0	-0.933	-1.344	-1.743	-1.666
AK059681	0.678	0.678	0.386	0.572	3.156	0	-0.76	-1.233	-1.474	-1.689
AK111808	0.395	0.786	0.433	0.242	3.296	0	-1.004	-1.162	-1.771	-1.726
AK073339	0.4	0.174	0.434	0.088	3.209	0	-1.018	-1.162	-1.854	-1.98
Os01g0631900	0.537	0.367	0.377	0.399	2.994	0	-1.437	-0.854	-1.528	-2.378
AK107529	0.199	0.899	0.434	-0.056	3.168	0	-1.565	-1.429	-2.083	-1.924
AK107462	0.244	1.427	0.579	0.25	3.044	0	-1.066	-1.044	-1.717	-2.237
AK108418	0.438	1.576	0.353	0.095	3.31	0	-0.705	-0.92	-1.439	-1.82
AK073825	-0.378	1.535	0.624	0.294	3.144	0	-0.666	-1.269	-1.532	-2.304
AK101555	0.089	0.992	-0.054	0.31	3.025	0	-0.772	-1.119	-1.926	-2.24
AK122127	-0.206	0.969	0.314	0.695	3.231	0	-0.7	-1.167	-1.782	-2.193
AK059964	0.005	1.241	0.497	1.098	3.145	0	-0.66	-1.093	-1.896	-1.86
AK110937	-0.567	1.388	0.732	0.757	2.868	0	-1.035	-0.84	-1.843	-2.134
AK062857	0.02	1.399	0.647	0.808	3.794	0	-1.158	-1.194	-1.534	-1.976
AK070550	-0.747	1.418	-0.337	0.157	3.103	0	-1.15	-0.937	-1.688	-2.309
AF200467	-0.403	0.462	-0.132	0.137	3.072	0	-0.326	-0.471	-1.637	-2.486
AK073970	-0.917	-0.053	-0.543	0.22	3.064	0	-0.207	-0.623	-1.589	-2.133
Os07g0493800	-0.46	1.031	0.129	-0.043	2.872	0	-0.176	-0.844	-1.418	-2.023
AK105266	-0.435	0.294	0.026	0.175	3.671	0	-0.313	-1.019	-2.294	-2.61
AK063148	0.047	0.978	-0.011	-0.164	3.484	0	-0.932	-1.192	-1.796	-3.058
AK102789	-0.23	1.433	0.42	0.483	3.831	0	-0.97	-0.593	-1.941	-2.996
AK108923	0.662	0.451	0.842	0.873	2.8	0	-0.382	-0.939	-1.413	-1.734
Os10g0199500	0.213	0.649	0.95	1.204	2.78	0	-0.483	-1.486	-1.622	-1.622
AK073418	0.638	1.131	0.737	1.36	2.925	0	-0.701	-0.633	-1.42	-1.743
AK072544	0.111	1.521	0.598	0.212	3.151	0	-0.354	-0.127	-1.15	-1.797
Os02g0511900	0.526	1.562	0.997	-0.008	3.232	0	-0.326	-0.523	-1.621	-1.992
Os11g0431400	0.528	1.129	0.74	-0.026	3.811	0	-0.597	-0.584	-1.203	-2.289
AK108983	0.991	1.211	0.737	0.043	2.752	0	-0.052	-0.184	-1.314	-2.174
AK072471	0.527	1.267	0.442	-0.311	3.573	0	-0.382	-0.62	-1.767	-2.992
AK108385	0.286	1.263	0.51	0.041	3.166	0	-0.068	-0.674	-1.909	-2.849
AK107123	0.028	1.66	0.462	-0.419	3.123	0	0.185	-0.755	-2.017	-2.603
AK063933	0.58	1.777	0.971	0.016	2.775	0	-1.08	-1.006	-1.862	-2.59
AK111068	0.667	1.457	0.876	-0.018	3.078	0	-0.665	-0.964	-2.32	-2.44
AK101786	0.91	1.231	0.935	-0.42	2.426	0	-0.362	-1.005	-1.652	-2.454
AK105351	0.703	1.262	0.511	-0.752	2.778	0	-1.082	-1.075	-1.721	-2.662
Os08g0499100	0.709	1.101	0.521	-0.54	2.91	0	-1.335	-1.398	-1.504	-2.344
AK109929	0.902	1.542	0.473	-1.03	2.898	0	-0.515	-1.128	-2.027	-3.035
Os02g0491600	0.1	1.245	0.552	-0.161	3.559	0	0.455	-1.414	-1.816	-1.817
AK066978	-0.01	-0.375	-0.009	0.333	0.833	0	-0.166	-1.099	-0.96	-0.467
X14244	-0.172	-0.379	0.048	0.27	1.333	0	-0.975	-1.085	-1.006	-0.611
Os07g0537300	-0.413	0.284	-0.044	0.526	1.606	0	0.089	-1.523	-0.848	-0.154
AK063344	-1.123	0.407	-0.477	0.135	0.899	0	-0.373	-1.171	-0.742	-0.257
AK109731	0.508	0.781	0.331	0.479	0.704	0	-0.381	-1.673	-1.196	-0.456
AK059111	-0.837	0.395	-0.38	0.062	0.845	0	-0.725	-0.857	-1.703	-2.11
AK121337	-0.872	0.107	-0.359	0.139	0.922	0	-0.458	-0.678	-1.512	-2.074
AK066881	-0.585	-0.107	-0.24	0.202	0.905	0	-0.761	-1.135	-1.432	-1.894
AK062615	-1.237	0.483	-0.384	-0.157	1.322	0	-0.493	-1.082	-1.62	-2.087
AK121054	-0.7	0.35	-0.095	0.139	1.48	0	-0.766	-1.331	-1.762	-1.714
AK059683	-0.986	0.125	-0.145	-0.343	1.024	0	-0.088	-0.466	-1.346	-1.876
Os01g0959800	-0.352	0.555	0.117	0.598	0.823	0	-0.285	-1.448	-1.534	-1.683
AK061189	0.05	-0.173	-0.397	0.53	1.614	0	-1.135	-1.047	-1.588	-1.786
AK120739	-0.532	0.419	-0.072	0.547	1.398	0	-1.289	-1.279	-1.64	-2.18
AK059805	-0.435	0.43	0.165	0.62	1.102	0	-0.461	-0.346	-0.715	-1.046
AK120325	-0.515	0.817	0.08	0.531	1.039	0	-0.662	-0.461	-0.748	-1.185
Os02g0462900	-0.564	0.365	0.017	0.39	0.684	0	-0.567	-0.295	-0.853	-1.111
Os02g0122400	-0.563	0.514	0.483	0.471	0.841	0	-0.588	-0.282	-0.802	-1.469
AK070236	-0.705	0.01	0.115	0.374	0.881	0	-0.268	-0.302	-0.714	-1.2
AK073611	-0.544	0.279	0.136	0.271	1.178	0	-0.414	-0.676	-1.044	-1.506
AK071699	-0.637	0.433	0.472	0.646	0.754	0	-0.43	-0.525	-1.239	-1.518
AK100066	-0.493	0.062	0.103	0.322	0.435	0	-0.625	-0.47	-1.095	-1.557
AK101930	-0.675	0.183	0.184	0.079	0.37	0	-0.23	-0.576	-0.943	-1.238
Os01g0941200	-0.55	0.01	0.267	0.48	0.952	0	-0.272	-0.498	-1.011	-0.64
AK067837	-1.035	-0.306	0.095	0.819	1.41	0	-0.396	-0.78	-0.917	-1.386
AK120115	-0.929	-0.121	0.071	0.428	1.23	0	-0.653	-0.587	-1.095	-1.271
AK064327	0.016	1.234	0.146	0.784	1.077	0	-0.695	-1.005	-1.676	-1.337
Os03g0713100	-0.413	1.366	0.358	0.97	1.33	0	-0.744	-0.595	-1.573	-1.681
AK102057	-0.369	0.757	0.603	1.079	1.203	0	-1.186	-0.765	-1.42	-1.502
AK067595	-0.438	0.723	0.397	0.562	1.118	0	-0.937	-0.958	-1.359	-1.212
Os09g0568200	-0.406	0.816	0.459	0.331	1.09	0	-0.785	-0.724	-1.476	-1.557
AK102525	-0.452	0.789	0.107	0.267	0.975	0	-0.64	-0.394	-1.437	-1.416
AK100006	-0.803	0.738	0.23	0.409	1.179	0	-0.39	-0.77	-1.273	-1.256
AK101791	-0.477	0.761	0.372	0.663	1.412	0	-0.524	-0.749	-1.586	-1.744
AK061254	-1.27	0.691	0.095	0.64	1.424	0	-0.576	-0.608	-1.175	-1.462
AK102792	-1.189	0.707	-0.023	0.469	1.666	0	-0.82	-0.355	-1.048	-1.299
AK066358	-1.067	0.792	0.469	0.573	1.408	0	-1.011	-0.492	-1.308	-1.687
Os04g0433800	-0.954	0.554	0.3	0.632	1.383	0	-0.965	-0.765	-1.207	-1.505
AK065383	-0.672	0.889	0.936	0.251	0.79	0	-0.776	-0.766	-0.841	-1.133
AK070884	-1.03	0.227	0.382	0.687	0.479	0	-1.165	-0.33	-1.074	-1.512
AK069345	-0.807	0.197	0.514	0.785	1.167	0	-1.213	-0.777	-0.72	-0.829
Os06g0219400	-1.066	0.536	0.226	0.915	1.562	0	-1.397	-0.883	-0.605	-0.803
AY382617	-1.134	0.343	0.345	1.099	1.574	0	-1.118	-0.559	-0.765	-1.315
AK103514	-1.056	0.286	0.853	1.204	1.643	0	-0.819	-0.726	-1.12	-1.046
AY335486	-0.602	-0.303	0.793	1.124	1.742	0	-1.328	-0.731	-0.943	-1.125
AK073346	-1.447	0.27	0.075	0.827	1.332	0	-1.316	-0.897	-1.245	-1.481
AK108422	-1.619	0.248	0.275	0.8	1.958	0	0.031	-0.917	-1.658	-1.515
AK109730	-0.819	0.289	0.014	0.9	1.597	0	-0.073	-1.106	-1.227	-1.503
AK121285	-0.552	0.385	0.234	0.487	0.224	0	-0.85	-0.44	-1.741	-2.373
Os08g0238500	-1.016	0.334	0.349	0.719	-0.005	0	-0.64	-1.04	-1.315	-1.698
AK072519	0.305	0.977	0.418	0.601	1.21	0	-0.778	0.09	-0.835	-1.41
AK119955	0.054	0.803	0.198	0.651	1.146	0	-0.6	0.072	-1.015	-1.536
U28047	0.006	0.737	0.658	0.853	1.103	0	-0.527	-0.255	-0.937	-1.558
AK121574	0.156	0.735	0.318	0.489	1.439	0	-0.374	-0.427	-0.823	-1.349
AK061782	0.109	0.651	0.068	0.077	0.693	0	-0.558	0.274	-1.013	-1.337
AK100526	0.396	0.932	0.16	0.073	1.375	0	-0.024	-0.066	-0.603	-1.078
AK103857	-0.602	1.455	0.36	0.459	0.68	0	-1.093	-0.543	-0.951	-1.741
AK102100	-0.733	-0.425	0.182	0.534	2.523	0	-1.197	-0.557	-0.778	-0.888
Os09g0362600	-1.045	0.026	0.785	0.46	2.186	0	-0.557	-0.532	-0.896	-1.316
AK059767	-0.703	-0.526	0.554	0.51	1.009	0	-0.689	-0.174	-0.274	-1.254
AK061723	-0.634	-0.597	0.225	0.081	1.433	0	-0.812	-0.727	-0.61	-1.444
AF140606	-0.911	0.168	0.331	0.09	1.607	0	-0.787	-0.38	-0.032	-1.174
AK103247	-1.188	-0.251	0.16	0.682	1.333	0	-0.927	0.376	-0.056	-0.935
AK073061	0.559	0.334	0.647	0.22	1.433	0	-0.679	-1.759	-1.492	-1.254
Os12g0227400	0.57	0.475	0.664	0.445	1.221	0	-0.666	-1.846	-2.009	-1.826
AK098880	0.301	0.888	0.027	0.338	1.195	0	-0.351	-1.643	-1.922	-1.801
AK063210	0.168	0.194	0.021	-0.162	1.928	0	-1.554	-1.384	-1.242	-1.828
AK100838	-0.052	0.151	0.111	0.103	2.25	0	-1.521	-1.282	-1.284	-1.631
AK102046	0.177	0.442	0.085	-0.639	2.042	0	-1.417	-1.112	-1.261	-1.888
Os04g0593400	0.124	0.169	-0.123	-0.109	2.298	0	-2.038	-1.027	-1.652	-1.528
AK059248	-0.021	0.538	0.278	0.462	1.744	0	-1.24	-1.135	-1.433	-1.688
Os01g0917200	-0.013	0.403	0.161	0.085	1.883	0	-0.986	-1.209	-1.375	-1.906
Os04g0582700	0.093	0.479	0.242	0.282	2.101	0	-0.769	-0.997	-1.573	-1.55
AK106726	0.426	0.532	0.301	-0.154	1.818	0	-0.983	-1.412	-1.344	-1.834
Os05g0169600	0.54	0.496	0.174	-0.176	1.952	0	-0.94	-1.22	-1.557	-1.86
Os08g0160300	0.616	0.342	0.271	0.152	1.576	0	-0.988	-1.266	-1.39	-1.733
Os04g0137100	0.212	0.484	0.064	0.032	1.481	0	-0.763	-0.917	-1.765	-1.823
AK063695	-0.083	0.843	0.33	0.074	1.589	0	-1.233	-1.262	-1.795	-2.147
AK109514	0.015	0.829	0.412	-0.134	1.529	0	-0.93	-0.988	-1.724	-1.834
AK072382	0.184	0.146	0.073	0.184	1.34	0	-1.57	-0.842	-1.228	-1.56
AK103858	0.461	0.945	0.406	-0.128	2.465	0	-1.088	-1.322	-1.764	-2.309
AK111450	0.572	1.057	0.417	-0.156	2.312	0	-1.183	-1.484	-1.453	-2.053
Os02g0605400	0.327	1.044	0.16	-0.362	2.575	0	-1.735	-1.411	-1.721	-1.842
Os08g0551500	0.322	1.086	0.924	-0.219	2.099	0	-1.475	-1.563	-1.638	-1.759
Os01g0168800	0.581	0.654	0.775	0.385	2.56	0	-0.993	-1.05	-1.756	-2.103
Os12g0204100	0.386	0.636	0.687	0.717	2.795	0	-1.22	-1.144	-1.424	-1.848
AK065859	0.419	0.728	0.682	0.324	2.608	0	-1.521	-1.559	-1.651	-1.648
AK103782	0.292	0.812	0.778	0.446	2.11	0	-1.485	-1.506	-1.551	-1.868
Os05g0371600	0.469	0.808	0.384	0.177	2.273	0	-1.307	-1.23	-1.369	-1.641
AK103590	0.674	0.825	1.021	0.498	2.381	0	-0.953	-1.568	-1.746	-1.826
Os04g0382800	0.617	1.055	0.989	0.413	2.12	0	-0.836	-1.509	-1.585	-1.894
AK101039	0.643	0.496	0.577	0.39	2.111	0	-0.98	-1.344	-1.205	-1.406
AK102295	0.691	0.633	0.892	0.502	2.063	0	-0.981	-1.297	-1.313	-1.425
AK063081	0.761	0.829	0.896	0.321	2.332	0	-1.124	-1.55	-1.494	-1.136
Os01g0551800	1.045	0.932	0.594	0.331	2.141	0	-1.026	-1.096	-1.391	-1.545
AK063099	0.459	-0.232	0.226	0.508	1.986	0	0.29	-1.44	-1.786	-1.872
Os07g0645000	0.16	-0.2	0.125	0.076	2.182	0	-0.103	-1.589	-1.422	-1.982
Os02g0626600	0.056	0.037	0.071	0.39	1.692	0	-0.048	-1.312	-1.58	-1.368
AK109613	0.632	0.162	0.296	0.432	2.082	0	0.068	-1.429	-1.83	-1.696
Os03g0368600	0.947	0.297	0.611	0.388	2.212	0	0.016	-1.586	-1.815	-1.738
Os01g0330200	0.982	0.289	0.704	0.578	2.056	0	-0.095	-1.453	-1.484	-1.553
Os03g0368000	0.761	0.282	0.526	0.466	1.843	0	-0.198	-1.428	-1.546	-1.471
Os06g0521400	0.903	0.323	0.442	0.406	1.675	0	0.121	-1.457	-1.581	-1.461
Os04g0188400	0.615	0.108	0.371	0.272	1.792	0	-0.526	-1.242	-1.578	-1.561
AY466109	0.692	0.2	0.652	0.547	2.179	0	-0.319	-1.566	-1.813	-2.085
Os01g0347600	0.799	0.255	0.456	0.659	2.607	0	-0.513	-1.574	-2.023	-1.95
AK071465	0.598	-0.188	0.425	0.625	1.982	0	-0.406	-1.79	-1.903	-1.828
Os01g0330300	0.712	0.377	0.443	0.22	2.111	0	-0.843	-1.684	-1.836	-1.856
AK072598	0.349	0.156	0.072	0.684	1.915	0	-0.655	-1.677	-1.639	-1.571
AK069313	0.481	0.391	-0.106	0.19	2.309	0	-0.552	-1.421	-1.911	-1.781
AK100188	0.319	0.569	-0.074	0.457	2.402	0	-0.652	-1.146	-1.631	-1.843
Os10g0137300	0.364	0.296	0.091	0.046	2.555	0	-0.536	-1.149	-1.401	-1.638
Os01g0531400	0.672	0.243	0.066	-0.246	2.348	0	-0.435	-1.264	-1.594	-2.101
AK120857	0.532	0.786	0.378	0.152	2.373	0	-0.682	-0.855	-1.939	-2.395
Os05g0533800	0.28	1.085	0.198	0.063	2.35	0	-0.63	-1.215	-1.873	-2.287
Os11g0704000	0.26	0.481	0.053	-0.064	2.288	0	-0.559	-1.059	-2.146	-2.126
AK109766	0.33	0.387	0.189	0.556	2.735	0	-0.173	-0.99	-1.741	-2.216
AK064295	0.248	0.82	0.64	0.587	2.297	0	-0.107	-1.3	-1.912	-1.937
AK110581	0.348	0.9	0.909	0.48	2.003	0	-0.225	-1.242	-1.644	-1.919
AK073978	0.674	0.821	0.669	0.584	2.221	0	-0.59	-1.246	-1.656	-1.847
AK106746	0.58	0.761	0.41	0.549	2.089	0	-0.727	-0.996	-1.641	-1.713
Os01g0119100	0.158	0.804	0.619	0.912	2.074	0	-0.583	-0.727	-1.598	-1.888
AK063633	0.606	0.839	0.69	0.469	2.495	0	-0.246	-0.632	-1.765	-2.098
Os07g0637500	0.212	0.853	0.426	0.365	2.371	0	0.127	-0.653	-1.684	-1.851
AK065953	0.694	0.301	0.305	0.192	2.516	0	-0.924	-1.421	-2.14	-1.528
AK059955	0.308	-0.042	0.09	0.175	2.059	0	-0.98	-1.402	-1.828	-2.072
AY224548	0.556	0.151	0.127	-0.028	2.064	0	-1.096	-1.606	-2.019	-2.312
AK122121	0.59	0.325	0.136	-0.075	2.065	0	-0.656	-1.849	-2.029	-2.197
Os05g0493500	0.609	0.068	0.135	-0.123	1.996	0	-0.66	-2.244	-1.978	-2.159
AK103715	0.774	0.539	0.398	-0.27	2.431	0	-0.639	-1.883	-1.689	-2.286
AK106171	0.624	0.984	0.545	-0.329	2.282	0	-0.606	-1.952	-1.799	-2.093
Os01g0896300	0.446	0.809	0.324	-0.196	2.045	0	-0.543	-1.897	-2.244	-2.212
AK065259	0.578	0.206	-0.194	-0.079	1.585	0	-0.196	-1.08	-1.8	-2.114
AK121170	0.808	-0.138	-0.031	0.077	1.735	0	-0.525	-1.175	-1.917	-2.012
AK072498	0.239	-0.315	-0.141	-0.218	1.845	0	-0.151	-0.986	-1.693	-2.091
AK121750	0.026	0.192	0	-0.018	1.548	0	-0.098	-1.117	-2.111	-2.408
AK109599	0.124	0.359	0.369	-0.163	1.217	0	-0.356	-1.649	-1.972	-1.708
Os01g0929200	0.466	0.539	0.11	-0.208	1.376	0	-0.709	-1.757	-1.897	-1.744
Os12g0431700	0.51	0.078	0.143	-0.342	1.42	0	-0.358	-1.922	-1.639	-1.657
AK101598	0.23	0.193	0.011	-0.474	0.993	0	-0.336	-1.509	-1.638	-1.638
AK108369	0.342	0.244	0.107	-0.498	1.647	0	-0.191	-1.458	-1.85	-2.219
Os11g0691600	0.276	0.221	0.011	-0.504	1.993	0	-0.387	-1.698	-1.515	-2.038
AK065549	-0.081	0.752	0.472	0.813	1.66	0	-1.272	-1.062	-1.666	-1.941
AK070120	0.024	0.86	0.399	0.524	1.947	0	-0.805	-1.113	-1.839	-2.2
Os09g0364500	-0.292	1.092	0.793	0.789	1.602	0	-0.741	-1.296	-2.01	-2.046
AK121752	-0.315	0.253	0.737	0.846	1.692	0	-0.801	-1.261	-1.824	-1.808
AB059416	0.319	0.66	0.778	0.38	2.661	0	-0.728	-0.478	-1.543	-1.859
AK110622	0.63	0.878	0.687	-0.139	2.194	0	-0.92	-0.672	-1.955	-1.96
Os07g0448200	0.752	0.21	0.344	0.235	2.253	0	-0.613	-0.21	-1.605	-2.123
AK069498	0.208	0.851	0.485	0.261	1.504	0	-1.124	-0.798	-1.256	-1.691
AK121649	0.159	0.935	0.443	0.121	1.603	0	-1.519	-0.803	-1.197	-1.427
AK121646	0.065	0.996	0.599	0.584	1.63	0	-1.327	-0.885	-1.196	-1.262
AK071256	-0.119	0.917	0.03	0.071	1.398	0	-1.479	-1.165	-1.302	-1.265
AK069970	-0.032	0.77	0.206	0.618	1.491	0	-0.703	-0.512	-1.022	-0.886
AK073493	0.152	0.904	0.545	0.522	1.493	0	-0.756	-0.76	-1.169	-1.027
AK068990	-0.155	0.871	0.456	0.335	1.445	0	-1.209	-0.677	-0.989	-0.912
AK061848	-0.181	0.648	0.281	0.666	1.797	0	-1.588	-0.939	-0.791	-1.239
AK103053	-0.43	0.513	-0.077	0.218	2.02	0	-1.529	-0.654	-0.83	-1.268
AK073789	0.519	0.671	0.389	0.087	2.319	0	-1.109	-1.122	-1.079	-0.664
AK105294	0.292	0.271	0.447	0.529	2.42	0	-1.506	-0.932	-1.135	-0.983
AK060042	0.596	0.151	0.443	0.372	1.724	0	-1.028	-1.102	-1.063	-1.087
Os11g0269900	0.57	0.17	0.475	0.385	1.93	0	-1.404	-1.19	-1.213	-1.248
AK072215	0.404	0.07	0.407	0.393	1.829	0	-1.495	-1.622	-1.15	-1.192
AK106725	0.196	0.514	0.528	0.451	1.476	0	-1.081	-1.548	-1.25	-1.052
AK100877	0.353	0.138	0.302	0.655	2.003	0	-0.651	-1.494	-0.868	-0.993
AK110263	0.067	0.006	0.114	0.243	1.854	0	-1.482	-0.87	-0.549	-0.884
Os03g0793600	0.381	0.017	0.178	0.384	1.743	0	-1.369	-0.686	-0.64	-0.947
AK100240	0.543	0.157	-0.186	0.29	1.733	0	-1.195	-1.065	-0.914	-0.657
AK108845	0.283	-0.037	-0.219	0.127	1.224	0	-1.314	-0.961	-0.601	-0.835
AK063290	0.33	-0.421	-0.088	-0.027	2.142	0	-1.22	-0.968	-0.74	-0.718
Os01g0722300	0.251	0.039	0.128	-0.264	2.38	0	-1.264	-1.245	-0.738	-0.865
AK072751	-0.303	0.572	0.465	0.779	2.244	0	-0.457	-0.471	-0.987	-1.236
Os03g0750300	0.144	0.521	0.46	0.715	2.108	0	-0.319	-0.699	-1.256	-1.361
AK100842	0.181	0.416	0.317	0.686	2.015	0	-0.33	-0.358	-0.89	-1.057
AK073537	-0.063	0.196	0.466	0.502	2.055	0	-0.308	-0.414	-0.977	-1.608
Os05g0160300	0.423	0.093	0.622	0.709	2.364	0	-0.758	-0.646	-1.157	-1.2
AK111302	0.137	0.336	-0.017	0.442	2.345	0	0.066	-0.595	-0.918	-1.026
Os08g0130000	0.089	0.527	-0.15	0.591	2.716	0	-0.077	-0.449	-1.189	-1.295
AK070506	0.248	0.683	0.297	-0.405	2.481	0	-0.659	-0.886	-1.26	-1.617
AK102549	0.38	0.743	0.217	-0.254	2.465	0	-0.441	-0.757	-0.901	-1.334
AK061151	0.4	0.6	0.331	-0.003	2.358	0	-0.899	-0.42	-0.898	-1.406
AK073885	0.342	0.382	0.293	0.167	2.321	0	-0.872	-0.505	-1.303	-1.623
AK065758	0.045	0.191	0.237	-0.246	1.977	0	-0.719	-1.105	-1.044	-1.478
Os05g0143700	-0.086	0.094	-0.017	-0.231	2.075	0	-0.639	-0.974	-0.953	-1.459
AK106407	0.153	0.402	0.214	-0.423	2.11	0	-0.869	-1.14	-0.858	-1.138
AK070376	-0.221	0.486	0.192	0.021	2.222	0	-0.64	-0.913	-1.048	-1.742
AK073897	0.018	0.381	-0.37	-0.062	2.558	0	-0.191	-0.797	-1.266	-1.705
AK108656	0.144	0.211	-0.071	-0.165	2.516	0	-0.516	-0.642	-1.274	-1.634
Os03g0149200	-0.146	0.496	-0.03	0.295	2.437	0	-0.337	-0.541	-1.198	-1.654
AK102521	0.097	0.203	-0.235	0.303	2.473	0	-0.413	-0.755	-1.159	-1.125
AK103788	-0.014	0.256	-0.145	0.081	2.621	0	-0.657	-0.659	-0.875	-1.311
AK105209	0.189	-0.048	-0.075	-0.376	2.259	0	-0.282	-0.718	-1.265	-1.305
AK119748	0.124	0.149	-0.167	0.224	2.041	0	-0.575	-0.764	-0.699	-1.202
Os11g0428800	0.409	0.136	0.326	0.042	1.983	0	-0.544	-0.814	-0.612	-1.055
AK071720	-0.462	0.399	0.093	0.224	1.956	0	-0.906	-0.753	-1.07	-1.102
AK101427	-0.661	0.538	-0.073	0.317	2.077	0	-0.877	-0.816	-1.077	-1.035
Os09g0507600	-0.33	0.439	0.069	0.241	1.994	0	-0.96	-0.933	-1.147	-1.393
AK100754	-0.73	0.423	-0.128	0.335	2.491	0	-0.658	-0.76	-1.214	-1.212
AK063934	-0.499	0.505	0.347	0.815	1.747	0	-0.539	-0.669	-1.442	-1.363
AK120157	-0.368	0.436	0.223	0.885	2.13	0	-0.786	-0.812	-1.534	-1.231
AK072414	-0.248	0.513	0.237	0.374	1.583	0	-0.859	-1.123	-1.078	-1.398
AK106457	-0.349	0.018	0	0.417	1.251	0	-0.675	-1.17	-1.328	-1.339
AK121063	0.168	0.545	0.101	0.63	1.716	0	-0.467	-0.994	-1.332	-1.516
AK067034	-0.359	-0.169	0.215	0.371	2.09	0	-0.612	-0.579	-0.725	-1.268
AK103709	0.415	0.286	0.018	-0.46	1.542	0	-0.554	-0.255	-0.643	-1.18
AK105288	0.346	0.323	0.168	-0.041	2.02	0	-0.36	0.093	-0.633	-1.137
AK064039	-0.03	0.252	-0.318	-0.258	2.274	0	-0.572	-0.127	-0.629	-1.162
AK108473	0.272	0.062	-0.31	-0.087	2.164	0	-0.867	-0.131	-1.143	-1.134
AK058504	-0.313	0.613	0.053	0.067	1.703	0	-0.74	-0.298	-0.731	-1.166
AK102267	-0.412	0.557	0.032	0.056	1.605	0	-0.808	-0.155	-0.691	-1.111
AK063280	-0.231	0.514	-0.158	-0.049	1.705	0	-0.602	-0.283	-0.853	-1.142
AK070774	-0.116	0.159	0.053	0.145	1.763	0	-0.486	-0.379	-0.61	-1.011
AK103415	-0.117	0.682	0.366	0.034	2.021	0	-0.99	-0.211	-0.39	-1.16
AK070968	-0.203	0.661	0.32	-0.128	1.72	0	-0.289	-0.922	-1.692	-1.802
AK121953	-0.237	0.808	0.165	-0.176	1.707	0	-0.248	-0.4	-1.278	-1.445
AK063062	0.064	0.147	-0.315	-0.151	1.555	0	0.206	-0.677	-1.423	-1.751
Os01g0748000	-0.071	0.514	-0.064	0.017	1.621	0	0.133	-0.643	-1.549	-1.744
AK073846	-0.205	0.144	-0.165	0.046	1.838	0	-0.165	-0.588	-1.523	-1.983
AK100170	0.103	0.235	0.024	0.343	1.237	0	0.032	-0.403	-1.445	-1.631
AK103556	-0.265	-0.029	-0.006	0.458	1.917	0	-0.035	-0.542	-1.45	-1.456
AK106672	-0.244	0.521	0.029	0.326	1.867	0	-0.006	-0.452	-1.173	-1.414
AK073426	-0.142	0.448	-0.32	-0.035	1.544	0	-0.279	-1.083	-1.432	-1.282
AK102461	0.259	0.142	-0.028	-0.398	1.339	0	0.135	-0.413	-0.89	-1.169
AK108605	0.322	0.411	0.252	-0.011	1.39	0	0.389	-0.15	-0.718	-1.161
Os06g0725700	0.333	-0.038	0.238	0.27	1.412	0	0.297	-0.451	-1.035	-0.926
AK073037	0.198	-0.036	-0.246	0.117	1.308	0	0.093	-1.021	-0.974	-0.975
AY297447	0.073	0.222	-0.132	0.238	1.463	0	0.375	-0.929	-1.378	-1.155
AK070880	0.284	0.12	-0.184	-0.026	0.981	0	0.121	-0.981	-1.579	-1.1
AK069685	-0.062	0.279	-0.397	0.078	0.991	0	0.186	-0.687	-1.14	-0.757
AK109154	0.21	0.156	0.378	0.404	1.256	0	-0.763	-1.009	-0.909	-0.752
Os12g0169000	0.329	0.15	0.227	0.374	1.094	0	-0.677	-1.031	-0.824	-1.101
AK109770	0.342	-0.027	0.056	0.086	1.594	0	-0.593	-1.016	-0.806	-0.598
AK060320	0.444	0.156	0.107	-0.2	1.527	0	-0.188	-1.002	-1.29	-1.428
Os11g0607900	0.392	0.533	0.007	-0.315	1.679	0	-0.494	-1.084	-1.434	-1.587
AK068465	0.27	0.025	-0.206	-0.101	1.912	0	-0.628	-0.952	-1.178	-1.455
AK068894	0.28	-0.05	-0.389	-0.347	1.609	0	-0.493	-0.895	-1.027	-1.341
AK061138	0.568	-0.208	0.417	0.252	1.295	0	-0.203	-1.072	-0.982	-1.102
AK103208	0.712	-0.02	0.21	0.183	1.225	0	-0.311	-0.7	-1.064	-1.138
Os02g0763000	0.455	-0.092	0.042	-0.045	1.3	0	-0.23	-1.078	-0.954	-0.918
AK101940	0.53	-0.249	0.216	0.032	1.508	0	0.063	-0.738	-1.119	-1.262
Os01g0257100	0.388	-0.125	-0.156	-0.091	1.42	0	-0.363	-0.917	-1.314	-1.258
Os03g0227700	0.406	-0.262	-0.089	-0.206	1.185	0	-0.514	-1.141	-1.343	-1.288
AK120464	0.147	-0.157	0.093	-0.023	1.398	0	-0.533	-1.089	-0.93	-1.364
Os12g0260500	0.148	-0.295	0.107	-0.083	1.166	0	-0.509	-1.052	-0.958	-1.218
AK067864	0.391	0.35	0.102	-0.002	1.142	0	-0.387	-0.753	-1.105	-1.239
AK099715	0.254	0.149	0.131	0.106	1.099	0	-0.769	-0.699	-1.023	-1.191
AK070822	0.414	0.259	0.172	-0.123	1.549	0	-0.289	-0.984	-0.933	-1.171
Os05g0104000	0.465	0.327	0.219	-0.22	1.459	0	-0.388	-0.773	-0.76	-1.037
AF073698	0.046	-0.194	0.234	0.075	1.654	0	-0.858	-0.944	-1.06	-1.476
AK073598	0.693	0.408	0.079	0.402	1.224	0	-0.465	-0.386	-0.92	-1.183
AK108944	0.272	0.563	0.525	-0.078	1.241	0	0.042	-1.173	-0.862	-1.066
AK101495	0.819	0.358	0.867	0.84	2.146	0	-0.32	-1.117	-1.084	-1.196
Os09g0544000	0.629	0.373	0.736	0.893	2.166	0	0.286	-1.044	-1.234	-1.197
Os04g0308600	1.038	0.574	0.692	0.53	1.659	0	0.31	-0.787	-1.033	-1.233
Os04g0309900	0.977	0.791	0.702	0.682	1.652	0	0.517	-0.773	-0.978	-1.127
AK064326	0.826	0.653	0.433	0.027	2.241	0	-0.498	-1.173	-1.262	-1.553
AK103526	0.74	0.433	0.521	0.418	2.061	0	-0.499	-0.667	-1.256	-1.559
AK063132	0.717	0.969	0.55	0.246	1.401	0	-0.731	-0.813	-1.222	-1.421
Os09g0354100	0.725	0.738	0.847	0.422	1.558	0	-0.483	-0.943	-1.113	-1.26
AK064519	0.521	0.749	0.318	-0.089	1.698	0	-0.452	-0.659	-0.959	-1.336
AK111497	0.585	0.713	0.48	0.277	1.624	0	-0.551	-0.774	-0.807	-1.516
AK101262	0.859	0.914	0.715	0.21	1.727	0	-0.561	-1.12	-0.834	-1.367
AY339377	1.133	0.829	0.804	-0.012	1.922	0	-0.68	-1.221	-0.799	-1.387
AK063314	0.836	0.612	0.809	0.353	1.449	0	-0.804	-1.354	-1.179	-1.346
Os01g0217300	0.679	0.379	0.39	0.249	1.342	0	-0.331	-1.168	-1.15	-1.198
Os04g0588200	0.775	0.337	0.586	0.403	1.437	0	-0.283	-0.994	-1.078	-1.16
Os05g0134800	0.827	0.074	0.262	0.291	1.229	0	-0.271	-1.229	-1.3	-1.169
Os09g0286300	0.483	0.403	0.461	0.569	1.526	0	-0.305	-1.261	-1.372	-1.256
AK101743	0.636	0.077	0.253	0.302	1.571	0	0.126	-0.888	-1.204	-1.077
Os03g0369400	0.704	0.216	0.523	0.368	1.74	0	-0.026	-1.007	-1.095	-1.227
AK060681	0.633	0.507	0.502	0.236	1.622	0	-0.114	-0.651	-0.873	-1.024
AK112070	0.652	0.506	0.556	0.44	1.846	0	-0.274	-0.8	-0.987	-1.106
Os08g0224900	0.786	0.238	0.507	0.443	1.433	0	-0.355	-0.723	-1.008	-0.884
AK103660	0.741	0.413	0.605	0.797	1.441	0	-0.127	-0.877	-1.131	-1.139
AK109013	0.503	0.463	0.286	0.574	1.632	0	-0.061	-1.139	-0.984	-0.773
AK064429	0.853	0.535	0.315	0.119	2.144	0	-0.136	-0.528	-0.994	-1.142
AK102230	0.19	0.717	0.605	0.008	1.498	0	-0.578	-1.284	-1.607	-1.471
Os10g0342300	0.422	1.061	0.587	-0.124	1.6	0	-0.279	-1.575	-1.362	-1.57
AK063096	0.221	1.117	0.517	0.07	1.393	0	-0.729	-0.935	-1.023	-0.929
AK073136	0.418	0.907	0.29	-0.181	1.415	0	-0.443	-1.17	-1.11	-1.177
AK060309	0.668	0.755	0.411	-0.207	2.091	0	-0.202	-0.99	-1.67	-1.783
Os05g0250500	0.594	0.792	0.311	0.137	1.709	0	-0.226	-0.871	-1.669	-1.66
AK072872	0.813	0.786	-0.054	0.062	1.706	0	-0.344	-0.667	-1.554	-1.913
AK068548	0.85	1.064	0.218	-0.099	1.475	0	-0.054	-1.042	-1.384	-1.606
Os05g0573900	0.721	0.696	0.38	0.003	1.455	0	0.029	-1.361	-1.465	-1.623
AK073999	0.908	0.559	0.287	0.426	1.363	0	0.009	-0.942	-1.503	-1.65
AK073842	0.556	0.971	0.819	1.087	1.464	0	-0.281	-1.046	-1.275	-1.632
AK102604	0.512	0.643	0.776	0.721	1.786	0	-0.053	-0.881	-1.25	-1.5
AK101945	0.935	0.916	0.869	0.808	1.757	0	-0.395	-1.106	-1.408	-1.311
Os12g0601000	0.319	1.084	0.653	0.766	1.425	0	-0.066	-0.724	-1.642	-1.754
AY206864	0.135	0.999	0.547	0.906	1.54	0	-0.563	-1.381	-1.593	-1.528
AK109646	0.498	0.418	-0.006	-0.217	1.905	0	-0.426	-0.779	-1.062	-2.197
AK111551	0.16	0.363	-0.014	-0.132	1.8	0	-0.511	-0.296	-1.229	-2.041
AK070272	-0.519	1.093	0.501	0.579	2.209	0	-0.863	-0.868	-1.175	-1.513
AK071831	-0.355	1.224	0.74	0.315	2.258	0	-1.128	-0.964	-1.431	-1.847
AK073334	0.082	0.705	0.567	0.421	2.212	0	-0.494	-0.973	-1.303	-1.544
AK111987	-0.167	1.004	0.528	0.449	2.453	0	-0.503	-0.884	-1.271	-1.512
Os04g0434600	-0.57	0.662	0.56	0.628	2.628	0	-0.577	-1.051	-1.024	-1.432
AK068271	0.506	-0.504	0.269	0.284	1.446	0	-0.926	-0.639	-1.135	-1.298
AK072537	0.337	0.431	-0.365	-0.263	2.273	0	-0.878	-0.612	-1.926	-1.901
AK065359	0.231	-0.375	-0.393	0.213	1.112	0	-0.587	-1.953	-1.579	-1.367
Os06g0521200	0.357	-0.337	-0.198	-0.285	1.156	0	-0.268	-1.529	-1.702	-1.39
Os07g0645500	-0.34	-0.475	-0.09	0.49	1.519	0	-1.247	-1.933	-1.775	-1.158
AK058543	-0.656	-0.592	0.243	0.3	1.54	0	-0.69	-1.188	-1.819	-1.726
AK103391	-0.227	-0.63	0.264	0.424	1.266	0	-0.505	-1.471	-2.351	-2.411
AJ276277	-0.223	0.173	0.641	0.925	2.261	0	0.422	-0.647	-1.291	-1.421
AK074002	0.464	0.161	0.143	0.298	2.714	0	0.303	-1.432	-2.016	-2.358
AK107190	0.552	0.439	0.165	0.121	2.249	0	0.492	-1.382	-2.127	-2.27
AK110682	0.294	-0.558	0.389	0.112	2.189	0	0.539	-0.679	-1.515	-2.213
AK073177	0.452	-0.255	0.213	0.431	2.665	0	-1.533	-1.925	-1.238	-2.486
Os04g0462400	1.061	0.292	0.667	0.407	2.861	0	-1.111	-1.859	-1.161	-1.383
AK058423	1.193	2.049	1.319	0.509	2.917	0	-0.414	-0.376	-0.587	-0.963
Os09g0502100	1.381	1.748	1.284	0.778	2.6	0	-0.865	-0.535	-0.63	-0.77
Os11g0462900	1.381	2.239	1.628	0.383	2.204	0	-0.624	-0.448	-0.673	-1.211
AK099374	1.524	2.313	1.657	0.844	2.842	0	-0.698	-0.72	-1.199	-1.509
AK111277	0.857	1.642	1.828	1.222	2.126	0	-0.475	-0.56	-1.315	-0.894
AK109917	0.394	1.658	1.275	0.977	2.644	0	-1.234	-0.805	-0.918	-1.521
Os03g0296500	0.247	2.026	1.584	0.866	2.82	0	-1.172	-0.908	-0.889	-1.766
AK073154	0.331	1.087	1.142	0.984	2.246	0	-1.248	-1.263	-1.022	-1.608
AK061604	0.59	1.709	1.219	0.111	2.122	0	-1.23	-1.091	-1.886	-2.239
Os10g0506000	0.563	1.728	1.111	0.523	2.105	0	-1.412	-1.059	-1.785	-2.075
Os01g0166400	0.328	1.581	1.373	0.653	2.101	0	-0.958	-1.429	-1.706	-2.009
AK071816	0.357	1.64	0.762	0.509	2.643	0	-1.138	-0.802	-2.07	-1.732
AK122169	0.866	1.436	0.821	0.316	2.504	0	-0.583	-1.443	-1.429	-1.98
Os04g0303100	0.516	1.697	1.173	-0.111	2.922	0	-0.465	-1.348	-1.378	-1.926
AK061281	0.866	1.595	1.2	0.74	2.255	0	-0.725	-1.011	-1.145	-2.39
AK064267	0.867	1.42	1.357	0.748	2.619	0	-0.835	-1.079	-1.388	-1.881
AK063458	0.921	1.91	1.816	0.56	2.637	0	-0.734	-1.079	-1.027	-1.975
AK100274	0.981	1.891	1.24	0.421	2.909	0	-1.019	-1.085	-1.611	-1.863
AK063269	0.646	1.775	1.334	0.734	2.688	0	-0.163	-1.4	-1.962	-2.222
AK073462	1.048	1.911	1.483	0.45	2.516	0	-0.156	-1.149	-1.605	-2.061
AK073528	0.789	1.344	0.786	0.419	2.214	0	-0.285	-0.458	-1.312	-1.696
Os02g0268600	1.075	1.527	0.998	0.429	2.308	0	0.013	-0.627	-1.78	-1.685
AK102181	0.729	1.381	1.26	0.624	2.462	0	-0.077	-0.843	-1.276	-1.77
AK106917	0.434	1.441	1.235	0.821	2.661	0	-0.457	-0.536	-1.409	-1.892
AK106920	0.363	1.391	0.823	0.034	2.095	0	-0.813	-0.906	-1.355	-1.697
Os11g0522900	0.586	1.389	0.639	-0.131	1.918	0	-0.615	-1.286	-1.578	-1.79
AK102433	0.772	1.553	1.079	-0.122	2.21	0	-0.798	-0.685	-1.502	-1.208
AK102733	1.172	1.283	0.996	0.297	2.316	0	-0.651	-1.263	-1.295	-1.22
Os01g0616300	1.227	1.168	0.917	0.505	1.765	0	-0.719	-1.257	-1.382	-1.603
AK059286	1.362	1.413	0.989	0.279	1.961	0	-0.064	-1.038	-1.335	-1.608
AK102398	1.077	1.516	1.246	0.161	2.183	0	-0.808	-0.913	-1.174	-1.985
Os04g0375300	1.159	1.738	1.459	0.218	1.854	0	-0.734	-0.963	-1.474	-1.553
Os01g0810900	1.184	1.367	1.075	0.774	2.304	0	-0.529	-0.92	-2.002	-2.063
AK064391	0.001	1.507	0.813	0.167	2.187	0	-0.558	-0.417	-1.037	-1.55
AK103896	0.141	1.685	1.414	0.419	2.38	0	-0.646	-0.819	-1.008	-1.771
AK072436	0.595	1.535	0.978	0.42	1.818	0	-1.269	-1.369	-1.51	-1.335
AK103524	0.878	1.328	1.158	0.559	2.019	0	-1.246	-1.383	-1.041	-1.563
Os11g0130800	0.544	1.833	1.359	0.097	1.89	0	-1.49	-1.282	-1.198	-1.451
Os11g0258500	0.457	1.705	1.38	0.352	1.88	0	-1.46	-0.93	-0.914	-1.298
AK072908	0.461	1.533	0.916	0.351	1.741	0	-1.763	-1.102	-0.982	-0.823
Os04g0374800	0.275	1.838	0.991	0.436	1.286	0	-1.071	-1.08	-1.39	-1.426
AK065583	0.89	1.708	1.477	0.821	1.699	0	-0.926	-1.258	-1.288	-1.164
AK073398	0.598	1.656	1.474	1.307	1.891	0	-0.981	-1.421	-1.371	-1.37
AK068902	0.818	1.693	1.016	0.681	1.755	0	-1.189	-0.698	-0.806	-0.945
AK071550	0.96	1.677	1.083	1.148	1.825	0	-0.823	-0.882	-0.924	-1.222
AK070983	0.752	1.239	1.041	0.453	1.706	0	-0.678	-0.781	-0.683	-1.252
Os07g0123500	1.104	1.46	1.3	0.46	1.788	0	-0.794	-1.074	-0.9	-1.326
AK102806	0.802	1.804	1.179	0.05	1.371	0	-0.772	-0.647	-0.789	-1.321
AK073384	1.089	1.905	1.547	0.175	1.607	0	-0.393	-0.79	-0.993	-1.157
Os01g0634900	1.398	1.931	1.438	0.697	1.685	0	-0.29	-0.674	-0.767	-0.911
AK110474	0.976	1.699	1.175	0.259	2.133	0	-0.195	-1.011	-0.784	-0.748
AK103168	0.437	2.469	1.609	-0.114	1.721	0	-1.254	-0.532	-1.681	-1.97
AK108166	0.213	2.169	1.46	0.082	2.147	0	-1.246	-0.53	-1.481	-2.002
AK064550	0.194	2.401	1.141	-0.211	2.325	0	-1.035	-0.594	-1.172	-1.71
AK111384	0.299	2.217	1.243	0.434	1.711	0	-1.262	0.008	-1.19	-1.782
AK071094	0.772	2.305	1.643	0.346	1.738	0	-0.832	-0.326	-1.385	-1.438
AK067165	0.675	2.515	1.36	0.136	1.373	0	-0.833	-1.106	-1.824	-1.811
Os06g0573800	0.831	2.184	1.181	0.296	1.696	0	-0.805	-0.806	-1.537	-1.784
Os02g0762800	0.496	2.387	1.628	0.094	1.459	0	-0.566	-0.931	-1.984	-2.371
AK069329	1.17	1.781	1.336	-0.203	1.939	0	-0.505	-1.905	-1.766	-1.617
AK106258	1.117	1.083	0.757	-0.174	1.89	0	-0.557	-1.897	-2.036	-1.831
AK105368	0.725	1.978	1.102	-0.723	2.643	0	-0.1	-0.262	-0.779	-1.322
AK106999	0.115	1.943	1.494	-0.784	2.187	0	-0.907	-0.491	-1.028	-1.665
AK069124	0.559	2.342	1.455	-0.398	1.895	0	-2.19	-1.151	-1.162	-2.29
AK106981	0.254	2.142	1.412	-0.483	1.751	0	-1.783	-0.906	-0.924	-2.201
AK101792	0.422	2.354	1.215	-0.168	2.013	0	-2.582	-1.412	-1.664	-2.031
AK064161	0.356	2.386	1.905	0.376	2.681	0	-1.839	-1.222	-1.452	-2.348
AK119585	0.527	2.598	1.567	-0.039	2.562	0	-2.13	-1.083	-1.16	-2.202
AK108035	0.263	2.99	1.882	-0.061	2.771	0	-1.952	-0.858	-0.93	-1.889
AK119426	0.526	3.032	1.193	-0.344	2.527	0	-1.624	-0.922	-1.621	-2.341
AK062861	-0.147	2.517	1.334	0.409	1.491	0	-1.779	-1.584	-1.634	-1.912
AK073521	0.14	1.54	1.029	-0.753	1.606	0	-1.334	-1.262	-1.391	-1.715
AK121688	0.232	1.635	0.996	-0.538	1.547	0	-1.599	-1.186	-1.224	-1.62
Os12g0614800	0.652	1.782	1.098	-1.016	1.54	0	-1.751	-1.135	-1.366	-1.558
AK108058	0.644	1.723	1.26	-0.435	1.961	0	-1.63	-0.792	-0.956	-1.587
AK121467	-0.213	1.757	1.116	-0.194	1.392	0	-1.419	-1.48	-1.259	-1.668
Os08g0552600	0.95	1.401	0.936	-0.523	1.47	0	-0.691	-1.389	-1.49	-1.942
Os08g0553200	0.662	1.514	1.117	-0.711	1.606	0	-1.257	-1.402	-1.62	-2.291
AK119314	0.873	1.884	1.052	-0.008	1.606	0	-1.211	-1.42	-1.627	-2.127
AK103377	1.115	2.029	1.352	-0.161	1.948	0	-1.275	-1.351	-1.049	-1.752
AK103186	0.031	1.913	0.905	-0.171	1.699	0	-0.843	-0.809	-1.949	-2.108
AK108460	-0.021	1.755	0.621	-0.394	1.276	0	-0.823	-1.086	-1.893	-2.339
AK107157	0.351	1.293	0.558	-0.163	1.631	0	-1.765	-1.175	-1.539	-2.008
AK108322	0.232	1.729	0.555	-0.089	1.623	0	-1.538	-1.549	-1.638	-2.267
AK068475	0.051	1.393	0.336	0.019	1.286	0	-1.206	-1.589	-1.668	-1.935
AK066404	-0.119	0.817	0.046	-0.047	1.808	0	-1.704	-1.648	-1.865	-2.012
AK108285	0.023	0.873	0.122	0.083	1.749	0	-1.5	-1.828	-1.863	-1.965
AK062432	0.264	0.8	-0.021	-0.111	1.954	0	-1.286	-1.751	-1.78	-2.382
AK100983	-0.042	0.975	0.658	0.073	1.874	0	-2.263	-1.592	-1.946	-1.854
Os10g0165300	-0.103	0.661	0.639	0.112	2.209	0	-1.421	-1.211	-1.672	-2.491
AK063379	0.307	1.46	0.764	-0.215	2.951	0	-1.893	-1.447	-2.2	-2.672
AK107289	0.065	1.581	0.489	-0.242	2.569	0	-1.673	-1.511	-2.014	-2.55
AK070693	-0.017	1.713	0.471	0.321	2.358	0	-1.48	-1.582	-2.062	-2.341
AK063261	0.417	1.2	0.517	0.342	2.347	0	-2.005	-1.802	-2.061	-2.289
AK063466	0.526	1.809	1.164	0.187	2.523	0	-2.207	-1.523	-1.775	-2.234
AK070691	0.382	1.566	0.676	0.045	2.404	0	-1.839	-1.313	-1.792	-2.135
Os04g0374000	0.223	1.764	1.228	-0.199	1.984	0	-1.678	-1.351	-2.017	-2.135
Os10g0194300	0.601	1.627	1.238	-0.323	2.493	0	-1.567	-1.104	-1.592	-2.38
AK062983	0.276	1.717	0.892	-0.448	2.516	0	-2.013	-1.122	-1.268	-1.833
AK100045	0.259	1.579	1.051	-0.715	2.308	0	-1.967	-1.005	-1.337	-1.971
AK101702	-0.391	1.804	0.788	-1.324	1.358	0	-2.073	-1.144	-1.642	-2.11
AK119497	-0.86	1.427	0.624	-1.034	1.332	0	-1.8	-1.17	-1.273	-2.459
AK100693	-0.337	1.552	0.967	-1.385	2.31	0	-2.168	-0.883	-1.528	-2.457
AK110944	-0.407	1.879	1.102	-0.769	2.393	0	-1.617	-1.928	-1.471	-2.576
AK120301	-0.103	1.527	0.986	-1.073	1.831	0	-1.576	-1.553	-1.687	-2.641
AK109469	0.138	2.28	1.06	-0.916	2.054	0	-1.889	-1.559	-2.141	-2.405
AK120334	-0.154	1.564	0.841	-0.388	1.618	0	-2.323	-1.36	-2.05	-2.814
AK102912	-0.287	1.607	0.729	-1.243	1.057	0	-2.003	-1.99	-1.993	-2.695
AK071015	0.357	1.264	0.415	-0.661	1.037	0	-1.816	-1.949	-2.047	-2.021
AK062532	-0.434	2.105	1.102	0.128	3.005	0	-1.57	-0.572	-2.122	-2.821
Os06g0613100	-0.041	2.113	1.032	0.258	2.506	0	-1.465	-0.906	-2.168	-2.364
AK063449	-0.403	2.156	0.774	-0.005	2.405	0	-0.803	-0.48	-2.015	-2.532
AK109747	0.239	1.979	1.087	0.653	1.088	0	-1.738	0.222	-0.321	-0.897
AK121367	0.48	1.558	0.613	0.348	2.093	0	-1.68	0.642	0.516	-0.843
AK070604	0.729	2.686	1.739	0.765	2.49	0	-2.127	-0.725	-0.504	-1.261
AK121961	0.6	2.477	1.439	0.256	2.462	0	-1.828	-0.257	-1.055	-1.316
AK058818	0.999	3.15	2.011	0.429	2.008	0	-1.771	-1.077	-0.79	-0.62
AK071735	1.017	2.429	1.984	-0.008	2.033	0	-1.507	0.332	0.234	-0.362
AK101417	0.796	2.176	1.692	-0.371	2.331	0	-1.385	0.126	-0.039	0.153
AK072265	0.32	2.133	1.478	0.397	2.269	0	-1.471	0.208	0.292	0.044
AK102679	0.506	2.4	1.775	-0.16	2.56	0	-1.851	0.075	-0.103	-0.711
AK103318	0.197	2.511	1.434	0.169	2.481	0	-2.265	-0.121	-0.172	-0.516
AK064459	0.116	2.525	1.738	-0.09	3.29	0	-1.889	-0.018	0.22	-0.686
AK063562	0.284	1.874	1.188	-0.193	2.769	0	-1.257	-0.258	-0.411	-1.265
AK122144	0.59	2.001	1.045	-0.312	2.76	0	-0.739	-0.24	-0.517	-1.398
AK069827	0.764	2.135	1.162	-0.398	2.598	0	-0.946	-0.05	0.019	-0.545
AK100474	0.681	2.079	1.474	0.037	1.934	0	-1.046	-0.264	-0.288	-0.646
Os12g0562700	0.864	2.079	1.524	0.204	1.973	0	-1.242	-0.366	-0.357	-0.354
AK107568	0.979	1.85	1.391	0.356	1.957	0	-1.102	-0.423	-0.664	-0.879
Os01g0359800	1.027	2.472	1.752	0.216	1.749	0	-1.029	-0.005	-0.703	-0.846
Os10g0439800	0.514	2.158	1.444	0.183	2.369	0	-1.235	-0.919	-0.416	-0.909
Os06g0500700	-0.013	1.657	1.102	0.33	2.177	0	-1.933	0.174	-0.448	-0.5
AK103311	-0.949	0.685	0.385	0.474	2.72	0	-1.243	-0.557	-0.552	-0.378
Os12g0109800	-0.468	0.759	0.18	0.142	2.561	0	-1.196	-0.39	-0.692	-0.793
AK073774	-0.927	0.884	0.393	0.192	2.062	0	-1.164	-0.266	-0.28	-0.402
AK069055	-1.023	0.822	0.043	0.513	2.057	0	-0.626	-0.642	-0.705	-0.647
AK063997	-0.441	1.053	0.448	0.312	2.061	0	-0.652	0.158	-0.259	-0.594
AK069701	-0.196	1.294	0.237	0.175	2.202	0	-0.513	-0.269	-0.388	-0.885
AK101205	-0.45	1.193	-0.117	0.12	1.749	0	-1.019	-0.147	-0.682	-0.711
AK121042	-0.777	0.879	0.217	0.297	2.058	0	-0.877	0.201	-0.649	-1.129
AK063363	-0.734	1.189	0.271	-0.254	2.479	0	-1.369	-0.012	-0.42	-1.043
AK106721	-1.175	1.455	0.326	0.643	2.303	0	-1.209	-0.233	-0.007	-0.352
AK073579	0.068	1.062	0.826	0.858	1.955	0	-1.095	-0.792	-0.538	-0.51
AK111338	-0.111	0.962	0.683	0.784	2.136	0	-1.19	-1.389	-0.229	-0.334
AY332473	-0.107	1.006	0.867	0.807	1.674	0	-0.99	-1.298	-0.845	-0.948
AK063956	-0.25	0.604	0.59	0.62	2.464	0	-1.582	-0.72	-0.272	-0.658
AK062919	-0.327	1.12	0.557	1.121	3.027	0	-1.175	-0.064	-0.844	-0.959
Os10g0512800	-0.536	0.862	0.791	1.373	2.644	0	-0.657	-0.297	-0.804	-0.75
AK121440	-0.255	1.336	0.139	1.08	2.942	0	-0.67	-0.008	-0.345	-0.465
AK073968	0.093	1.161	0.915	1.284	2.597	0	-0.861	0.065	-0.342	-0.627
AK120397	-0.036	1.021	0.498	0.999	2.115	0	-0.604	0.101	-0.292	-0.848
AK121581	0.476	1.502	1.119	0.928	2.349	0	-0.521	-0.391	-0.389	-0.573
Os12g0503300	0.465	1.553	1.157	1.107	2.008	0	-0.868	-0.146	-0.317	-0.662
Os12g0116300	-0.037	1.325	0.903	0.908	2.816	0	-0.343	-0.172	-0.115	-0.294
Os01g0218200	0.02	1.238	0.687	1.401	2.302	0	-0.998	-0.485	-0.409	-0.006
AK102624	-0.624	1.229	1.006	0.649	2.258	0	-0.631	0.308	-0.16	-0.429
AK122086	-1.01	1.027	1.1	1.116	2.151	0	-0.673	0.124	-0.079	-0.278
AK065012	-0.573	1.02	0.744	0.947	1.894	0	-0.994	-0.303	-0.208	-0.484
AK103656	-0.213	0.886	0.593	0.869	2.24	0	-1.037	-0.482	-0.675	-0.979
Os03g0206100	-0.115	0.816	0.474	0.638	2.35	0	-1.162	-0.586	-0.714	-1.474
AK119609	-0.135	0.977	0.506	1.011	1.821	0	-0.757	-0.15	-0.883	-1.171
AK064838	0.05	0.614	1.025	1.079	2.07	0	-0.602	-0.441	-0.333	-1.307
AK059838	-0.897	1.013	0.876	1.273	1.92	0	-0.688	-0.364	-1.269	-1.765
AK120864	-0.714	1.285	0.994	1.006	1.622	0	-1.204	-0.332	-1.456	-1.776
AK070623	-0.645	1.579	0.309	1.06	2.237	0	-0.662	-0.364	-1.044	-1.175
AK105851	-0.501	1.431	0.651	1.004	1.915	0	-0.435	-0.673	-0.986	-1.184
AK060383	-0.524	1.568	0.77	1.101	1.641	0	-0.497	-0.117	-0.935	-1.458
AK065897	-0.754	1.032	0.159	0.842	1.647	0	0.043	-0.072	-1.082	-1.291
AK073697	-1.136	0.87	0.327	0.694	1.995	0	-0.27	-0.211	-1.105	-1.716
AK102174	-0.822	1.054	0.264	0.581	1.697	0	-1.092	0.034	-0.839	-1.743
AK103050	0.099	1.317	0.981	0.384	1.673	0	-1.507	-0.631	-1.307	-1.713
Os02g0617200	0.127	1.432	1.054	0.244	2.156	0	-1.608	-0.259	-1.426	-1.933
AK102049	-0.128	1.367	1.038	0.404	2.624	0	-1.494	-0.63	-1.171	-2.228
AK071031	0.024	0.696	0.293	0.072	2.405	0	-1.84	-0.412	-1.357	-2.138
AK072171	0.131	1.042	0.452	-0.143	2.459	0	-1.439	-0.136	-1.158	-1.94
AK059146	0.002	1.038	0.127	0.019	2.828	0	-1.498	-0.724	-1.132	-1.708
AY224484	-0.437	1.335	0.352	0.868	2.105	0	-1.683	-0.253	-1.251	-1.717
AK100581	-0.775	1.159	0.761	-0.18	2.522	0	-2.18	-0.424	-0.985	-1.272
AK102413	-0.552	1.235	0.85	-0.192	2.483	0	-2.389	-0.923	-0.969	-1.859
Os04g0470500	-0.302	1.1	0.828	0.159	2.176	0	-2.082	-1.158	-1.031	-1.324
AK062739	-0.163	1.694	1.178	-0.137	1.98	0	-2.313	-0.982	-1.191	-1.267
AK064019	-0.465	1.692	1.295	0.969	2.445	0	-1.746	-0.366	-0.918	-1.156
AY183658	-0.087	1.989	1.476	0.406	2.467	0	-1.826	-0.533	-1.108	-1.575
AJ495800	-0.948	1.816	0.735	0.814	2.67	0	-1.023	-0.165	-1.077	-1.499
AK073205	-0.581	1.726	0.75	0.381	2.917	0	-1.513	-0.159	-1.053	-1.097
AK065496	0.152	1.399	0.695	0.211	2.678	0	-1.924	0.368	-0.288	-1.727
AK108582	0.147	1.879	0.926	0.052	3.116	0	-2.35	-0.241	-0.364	-1.472
AK063078	0.215	1.694	0.892	-0.506	2.9	0	-2.135	-0.215	-1.001	-2.039
AK105411	-0.106	1.188	1.054	-0.664	2.84	0	-1.371	-0.329	-0.842	-1.571
AK064699	0.67	1.01	0.803	0.765	2.368	0	-1.468	-0.199	-0.423	-1.028
AK107910	0.873	0.981	0.872	0.485	2.343	0	-1.465	-0.636	-0.502	-0.762
AK110572	0.474	0.965	0.95	0.079	2.703	0	-1.278	-0.169	-0.357	-0.718
AK058864	0.193	0.996	0.347	0.124	2.404	0	-1.558	-0.349	-0.517	-1.047
AK100720	0.583	1.427	0.736	0.055	2.46	0	-1.897	-0.629	-0.528	-1.471
AK109579	0.691	1.841	0.796	0.235	2.498	0	-1.396	-0.507	-0.565	-0.534
AK106341	0.71	1.079	0.674	0.144	1.673	0	-0.976	-0.45	-0.831	-1.474
Os08g0267300	0.883	0.98	0.497	-0.006	1.754	0	-0.886	-0.512	-0.922	-1.539
AK106352	0.756	1.016	0.43	0.136	1.973	0	-1.095	-0.454	-0.619	-1.219
AK070885	0.571	1.273	0.851	-0.018	1.925	0	-0.948	-0.433	-0.565	-1.151
AK110433	0.214	0.956	0.468	-0.36	1.641	0	-1.166	-0.334	-0.825	-1.288
AK100503	0.559	1.175	0.926	-0.086	1.568	0	-1.222	-0.667	-0.233	-1.003
AK103589	0.604	1.532	0.922	-0.246	1.95	0	-1.318	-0.837	-0.587	-0.986
AK109689	0.384	1.009	0.31	0.215	2.744	0	-0.759	-0.631	-0.904	-1.264
AK122184	0.403	0.994	0.539	0.721	2.661	0	-0.701	-0.544	-1.145	-1.52
Os09g0471200	0.301	1.41	0.86	0.409	2.807	0	-1.075	-0.83	-1.268	-1.191
AK072833	0.336	1.517	0.879	0.856	2.358	0	-1.094	-0.558	-1.176	-1.439
AK103073	0.561	1.307	0.853	1.076	2.572	0	-0.738	-0.54	-0.793	-1.646
AK106561	0.361	0.974	0.583	0.725	2.93	0	-1.449	-0.972	-1.023	-1.433
AK069279	0.575	1.177	0.751	0.175	3.059	0	-0.563	-0.504	-0.729	-1.226
AK101655	0.768	1.225	0.578	-0.05	3.221	0	-1.006	-0.372	-0.943	-1.087
AK119215	0.781	1.177	0.776	0.578	3.273	0	-0.672	-0.175	-0.502	-1.495
AK064399	0.077	1.869	0.836	-0.534	2.283	0	-1.587	-0.43	-0.82	-1.162
AK103341	-0.335	1.602	0.839	-0.301	2.171	0	-1.682	-0.558	-0.74	-1.311
AK101788	-0.121	2.184	1.243	-0.288	2.06	0	-1.801	-0.469	-0.701	-1.238
AK119931	0.12	2.033	1.146	-0.451	1.959	0	-1.637	-0.98	-0.507	-0.862
AK064529	0.19	1.325	0.536	-0.646	1.486	0	-1.622	-0.245	-0.618	-0.802
AK100895	0.036	1.727	0.434	-0.607	1.499	0	-1.378	-0.269	-0.55	-1.144
AK062732	0.337	1.673	0.73	-0.564	1.667	0	-2.116	-1.127	-0.316	-0.778
AK105576	-0.426	1.853	0.935	-0.667	2.247	0	-1.636	-0.898	0.144	-0.479
AK107898	0.814	0.822	0.375	-0.253	3.378	0	-1.446	-0.091	0.119	-0.109
AK110797	0.499	0.789	0.281	0.068	3.483	0	-1.179	0.465	0.71	-0.22
AK102965	0.067	0.341	-0.19	-0.249	2.951	0	-1.677	0.424	0.181	-0.346
AK120897	-0.162	1.403	0.666	-0.374	2.819	0	-1.833	-0.241	-0.445	-0.702
Os07g0108200	-0.23	1.004	0.486	-0.348	3.203	0	-1.423	-0.52	0.121	-0.207
AK101167	-0.394	1.038	0.595	0.405	3.261	0	-1.934	-0.46	-0.779	-0.562
AK063026	-0.476	0.363	-0.019	-0.259	3.239	0	-1.008	-0.165	-0.341	-0.422
AK120898	-0.301	0.68	-0.162	0.134	3.12	0	-1.11	-0.289	-0.498	-0.51
AK102835	-0.336	0.182	0.304	0.258	2.88	0	-1.227	-0.434	-0.167	-1.041
AK073188	-0.111	1.099	0.412	-0.488	2.169	0	-1.317	-0.261	0.02	-0.035
AK103438	-0.044	1.438	0.643	-0.674	2.128	0	-1.651	-0.397	-0.062	0.155
AK067614	0.177	1.305	0.281	-0.665	2.266	0	-1.719	0.172	0.158	-0.194
AK102406	0.267	0.781	0.483	-0.557	2.601	0	-1.406	-0.06	-0.126	-0.442
AK064218	-0.271	0.519	0.143	-0.445	2.027	0	-1.178	0.138	-0.057	-0.205
AK120461	-0.152	0.467	0.057	-0.253	2.349	0	-1.537	0.304	0.192	0.003
AK065527	0.162	1.452	0.782	0.192	1.657	0	-1.53	0.205	0.07	0.065
AK119482	0.233	1.45	0.89	-0.004	1.722	0	-1.208	-0.12	0.022	-0.136
AK108031	-0.337	1.37	0.622	-0.035	1.328	0	-1.378	-0.05	0.076	0.077
Os08g0332600	0.547	1.146	0.549	0.102	1.493	0	-1.333	-0.043	-0.351	-0.758
Os09g0538700	0.47	0.883	0.568	0.219	1.731	0	-1.033	-0.228	-0.007	-0.596
AK069045	0.158	1.287	0.641	-0.242	1.809	0	-1.167	-0.13	-0.29	-0.743
AK073972	0.392	1.338	0.58	-0.506	1.784	0	-1.171	-0.197	-0.114	-0.648
Os05g0500700	0.223	1.144	0.453	0.085	2.152	0	-1.278	0.011	-0.048	-0.549
AK122032	0.306	0.609	0.414	0.158	2.607	0	-1.209	-0.425	0.041	-0.154
AB002266	0.295	0.055	0.251	-0.044	1.395	0	-1.128	0.036	0.089	-0.309
AF201895	0.541	0.581	0.206	-0.297	1.509	0	-1.221	-2.218	-1.255	-1.088
AK060144	-0.59	1.046	0.246	0.088	1.932	0	-0.63	-0.84	-1.389	-2.632
AK069898	-0.639	1.284	-0.109	0.212	1.882	0	-1.4	-0.812	-2.117	-3.178
AK119824	-1.191	0.771	-0.225	0.94	1.668	0	-2.116	-0.373	-1.888	-3.071
AK060224	-0.925	0.027	-0.057	0.532	1.925	0	-1.959	-1.019	-1.584	-2.257
AK107497	-1.581	-0.381	-0.095	-0.022	2.139	0	-2.049	-1.107	-1.221	-1.934
AY224555	-0.765	0.785	0.652	0.559	1.988	0	-2.304	-0.993	-1.457	-2.45
AK070235	-1.278	1.185	0.018	0.194	1.36	0	-1.624	-1.44	-1.269	-1.766
AK101570	-0.997	0.776	0.6	0.503	1.996	0	-1.669	-1.167	-0.884	-1.029
AK065541	-1.234	0.33	0.562	0.868	1.275	0	-1.03	-1.441	-2.083	-2.667
AK106644	0.771	1.267	0.619	-0.412	1.962	0	-0.641	-1.199	-0.433	-0.021
AK111535	-0.855	1.204	0.426	-1.388	0.718	0	-1.523	-0.713	-0.537	-0.387
AK120565	-0.661	1.289	0.011	-1.243	1.046	0	-2.193	-1.293	-0.614	-0.912
AK067604	-1.263	0.63	-0.542	-1.24	0.969	0	-2.477	-0.063	-0.131	-0.567
AK107943	-0.919	0.366	-0.513	-1.66	1.352	0	-2.299	-0.294	-0.429	-0.978
AK065401	-1.17	0.967	0.182	-1.45	0.826	0	-2.579	-0.729	-0.645	-0.586
AK101982	-1.221	1.04	-0.132	-1.554	1.152	0	-2.21	-0.607	-0.463	-0.835
AK058960	-0.821	0.88	-0.106	-1.532	1.52	0	-2.714	-0.502	-0.438	-0.814
AK067250	-1.456	0.412	0.1	-1.081	1.32	0	-2.426	-0.366	0.008	-0.215
AK120224	-0.347	0.892	0.095	-1.923	1.787	0	-2.455	-0.507	-0.183	-0.693
AK073171	-1.047	0.477	-0.3	-1.514	1.179	0	-1.366	-0.198	0.107	-0.324
Os12g0477100	-1.047	0.696	-0.353	-1.367	1.108	0	-1.491	-0.406	0.011	0.207
AK070532	-1.144	0.674	-0.319	-1.927	0.998	0	-1.98	-0.012	-0.155	-0.078
AK109183	-1.123	0.613	-0.004	-1.94	0.869	0	-1.823	-0.045	-0.302	-0.297
AK064557	-0.069	0.735	-0.038	-1.595	1.064	0	-1.1	-0.004	0.242	-0.135
Os10g0410200	-0.154	0.882	-0.076	-1.466	0.745	0	-1.584	-0.224	0.157	-0.038
AK106619	-0.509	1.028	0.223	-1.693	1.257	0	-1.673	0.158	0.08	-0.344
AK099881	-0.693	0.857	0.017	-0.99	1.112	0	-1.487	0.154	-0.508	-1.075
AK108771	-0.401	0.926	0.23	-1.227	1.23	0	-1.344	-0.078	-0.711	-1.04
AK099675	-0.205	0.94	0.319	-1.199	1.021	0	-1.062	-0.128	-0.486	-0.594
AK068795	-0.626	1.474	-0.343	-1.313	1.024	0	-1.459	0.296	-0.175	-1.201
AK068939	0.065	1.049	-0.391	-0.937	1.63	0	-1.59	-0.078	-0.703	-1.292
AK065572	-0.64	0.803	-0.185	-1.515	2.272	0	-2.06	0.245	0.024	-0.313
AK073618	-1.016	0.427	-0.346	-1.74	2.268	0	-2.027	0.119	0.292	-0.28
AF456243	-0.523	0.828	-0.031	-1.306	2.126	0	-0.835	-0.245	-0.471	-0.935
Os10g0469000	-0.693	0.604	0.072	-1.738	1.678	0	-0.504	-0.527	-0.532	-1.104
AK101637	-0.553	0.816	0.125	-2.399	1.648	0	-0.97	-0.372	-0.426	-0.968
AK069917	-0.694	0.656	-0.405	-2.075	2.131	0	-0.541	-0.072	-0.043	-0.467
AK066382	-0.062	0.569	-0.057	-0.748	1.643	0	-2.011	-1.067	-1.398	-1.862
AK111031	-0.256	0.982	0.156	-1.397	1.662	0	-1.545	-1.173	-1.672	-2.014
AK058757	-0.38	0.943	0.282	-0.813	1.313	0	-1.779	-0.789	-0.977	-1.618
AK119343	-0.139	1.082	0.405	-0.583	1.497	0	-1.38	-0.926	-1.074	-1.327
AK070070	-0.592	0.809	0.307	-1.028	1.003	0	-1.604	-0.87	-1.402	-1.442
AK102999	-0.412	0.913	0.105	-1.224	0.798	0	-1.315	-0.918	-1.272	-1.737
AK111938	-0.221	0.585	0.334	-0.494	0.899	0	-1.686	-1.369	-1.374	-1.58
AK067903	0.016	1.174	0.336	-1.454	0.85	0	-1.869	-0.811	-0.776	-1.112
AK073445	0.148	0.94	0.308	-1.309	0.951	0	-1.778	-1.108	-0.948	-1.338
AK066560	-0.154	1.669	0.293	-0.983	1.048	0	-1.746	-1.119	-0.826	-1.187
AK102169	0.031	1.188	0.468	-1.427	1.596	0	-1.184	-0.85	-1.095	-1.466
Os02g0555100	0.07	1.093	0.286	-0.796	1.226	0	-0.957	-1.205	-1.762	-2.014
AK107197	-0.545	0.972	0.071	-1.503	0.783	0	-1.065	-1.481	-1.841	-1.836
AK120064	-0.799	1.004	0.095	-1.491	0.769	0	-1.924	-1.633	-1.542	-1.792
Os10g0501700	-0.695	1.091	0.343	-1.673	0.569	0	-1.331	-0.941	-0.843	-1.532
AK100245	-0.289	1.269	0.593	-0.13	1.577	0	-0.921	-0.546	-0.91	-1.389
AK108071	-0.657	1.363	0.256	-0.047	1.52	0	-0.959	-0.329	-1.081	-1.416
AK103426	-0.493	1.155	0.389	-0.603	1.055	0	-0.627	-0.551	-1.142	-1.634
AK069467	-0.265	1.524	0.519	-0.873	1.654	0	-0.431	-0.794	-0.927	-1.508
AK068699	-0.712	1.156	0.642	-0.968	1.661	0	-0.787	-0.295	-0.442	-1.308
AK102527	0.254	1.09	0.337	-0.874	2.389	0	-2.027	-0.439	-0.471	-1.153
Os01g0555600	-0.005	0.782	-0.019	-0.887	2.361	0	-2.325	-0.148	-0.724	-1.688
AK103613	-0.366	0.545	-0.093	-0.116	2.617	0	-1.985	-0.159	-0.408	-1.208
AK063519	-0.617	0.838	-0.022	-1.071	2.483	0	-1.655	-0.86	-0.572	-0.467
Os09g0371200	-0.646	0.768	-0.112	-0.639	2.419	0	-1.978	-0.59	-0.499	-0.98
AK065600	-0.861	0.193	-0.054	-0.769	2.112	0	-1.801	-0.614	-0.141	-0.765
AK121084	-0.993	0.58	-0.154	-1.644	2.277	0	-1.986	-0.376	-0.538	-1.034
AK119411	-0.958	1.019	0.362	-0.878	1.936	0	-1.772	-0.305	-0.728	-0.838
Os08g0555800	-0.749	1.44	0.463	-0.528	1.927	0	-2.295	-0.68	-0.815	-0.953
AK066169	-1.046	1.104	-0.056	-0.193	1.669	0	-1.565	-0.28	-0.601	-0.937
Os02g0717200	-0.429	0.863	-0.06	-0.799	2.297	0	-2.141	-1.16	-0.844	-1.333
Os09g0322800	-0.575	0.56	0.142	-1.282	1.829	0	-1.741	-1.348	-1.194	-1.191
AK121323	-0.413	0.558	-0.33	-0.745	1.377	0	-1.306	-0.729	-0.888	-0.983
Os07g0641300	-0.136	0.498	-0.1	-0.434	1.489	0	-1.313	-0.31	-0.663	-1.1
AK073926	-0.123	0.706	-0.021	-0.189	1.702	0	-0.983	-1.074	-0.778	-1.095
Os10g0125700	0.012	0.439	-0.23	-0.334	1.546	0	-0.976	-1.155	-1.114	-1.067
AK101511	-0.269	0.58	0.156	-0.306	1.505	0	-0.66	-0.789	-0.838	-1.121
AK101861	-0.472	1.097	-0.199	-0.751	1.681	0	-0.89	-0.675	-0.903	-1.099
AK101807	-0.359	0.319	0.142	-0.793	2.036	0	-1.155	-0.696	-0.613	-1.127
AK107122	-0.046	0.247	0.114	-0.722	1.823	0	-1.392	-0.763	-0.773	-1.401
AK119775	-0.125	0.278	0.313	-0.308	2.2	0	-1.505	-0.997	-0.749	-1.442
AK062657	0.076	0.531	-0.108	-0.729	2.318	0	-1.183	-0.345	-0.763	-1.224
AK073590	-0.243	0.894	-0.364	-0.715	2.272	0	-1.276	-0.614	-0.726	-1.375
AK073556	0.206	0.494	-0.254	-0.254	1.912	0	-1.468	-0.711	-0.708	-0.845
AK106941	0.048	0.271	0.086	-0.341	1.347	0	-1.607	-0.461	-0.276	-0.806
AK100270	-0.389	0.14	-0.562	-0.777	1.802	0	-2.511	-0.338	-0.585	-0.96
AK106625	-0.789	2.036	1.027	-0.966	1.591	0	-2.62	-0.612	-0.341	-0.711
AK108086	-0.75	1.763	0.561	-0.556	1.09	0	-2.236	-0.653	-0.411	-1.053
AK073387	-0.9	1.677	0.646	0.106	1.119	0	-2.651	-1.248	-0.348	-0.961
AK100755	-0.513	1.493	0.121	-0.962	1.425	0	-1.493	0.753	-0.099	-0.356
AK109537	-0.818	1.438	0.06	-0.694	1.42	0	-1.038	0.471	0.106	-0.06
AK121113	-0.3	1.416	0.555	-0.898	1.586	0	-0.891	0.176	0.241	0.131
AK063612	-0.729	1.398	0.145	-0.978	1.381	0	-2.147	0.114	0.219	0.097
AK071669	-1.064	0.986	0.208	-0.951	1.941	0	-1.239	0.193	0.826	0.804
Os03g0163400	-1.283	0.962	0.268	-0.71	1.103	0	-1.41	-0.125	0.369	0.546
AK100580	-0.904	1.835	0.699	-0.608	1.816	0	-2.158	0.461	0.422	-0.465
AK064556	-0.646	0.594	0.427	-0.048	1.903	0	-1.711	0.033	0.241	0.781
AK069335	-0.837	1.285	-0.132	0.273	2.562	0	-1.308	0.407	0.378	0.409
AK105275	-0.756	1.143	-0.295	-0.019	3.136	0	-1.738	0.145	0.58	0.174
Os03g0728900	-0.59	0.103	-0.057	-0.709	2.987	0	-1.004	-0.019	0.359	0.234
Os08g0245900	-0.412	-0.205	-0.497	-0.894	2.524	0	-1.954	0.187	0.53	0.363
AK100784	-0.956	-0.019	-0.956	-1.031	2.057	0	-1.311	-0.693	-0.054	0.409
AK073091	0.013	0.96	0.295	-0.255	2.068	0	-2.771	-0.591	0.391	0.154
AK121286	0.274	-0.372	-0.223	-0.456	1.907	0	-0.741	-1.137	-0.368	-0.032
Os11g0111800	0.378	0.422	0.108	-0.095	2.546	0	-1.16	-1.632	-0.181	-0.127
AK110269	0.364	-0.378	-0.695	-0.253	3.021	0	-1.519	-0.982	-0.23	-0.363
Os05g0472600	0.253	-0.592	0.032	-0.101	2.726	0	-1.656	-1.377	-0.682	-0.991
AK060752	-0.227	1.116	0.38	-1.987	1.646	0	-2.167	-1.041	-1.762	-2.607
AK102960	-0.679	1.307	0.341	-2.145	2.957	0	-1.601	-1.598	-2.004	-3.052
AK072523	-0.393	1.309	0.174	-1.295	2.562	0	-2.457	-0.971	-1.204	-1.698
AK102793	-0.267	1.46	0.958	-1.054	2.681	0	-2.237	-0.825	-0.827	-1.773
AK063017	-0.256	1.494	0.603	-0.489	2.479	0	-1.514	-1.311	-1.148	-2.031
AK069521	-0.427	1.411	0.243	-0.57	3.183	0	-1.786	-1.196	-0.921	-1.851
AK100590	-0.538	0.908	0.337	-0.778	3.57	0	-2.548	-0.837	-0.891	-1.799
AK102554	-0.171	0.861	0.467	-0.189	3.389	0	-2.254	-1.005	-0.927	-1.849
AK106828	-0.719	1.764	0.624	-0.968	3.499	0	-2.465	-0.837	-0.842	-1.519
AK073708	-0.234	1.845	0.918	-0.996	3.014	0	-2.885	-1.414	-1.297	-1.906
AK063674	-0.416	1.646	1.304	-0.509	2.831	0	-2.209	-1.071	-1.842	-2.336
AK059315	-0.494	0.804	0.173	-1.117	4.119	0	-1.955	-0.695	-1.245	-1.419
AK103229	-0.147	0.124	0.131	0.055	3.027	0	-2.614	-1.451	-1.162	-1.895
AK105122	0.142	0.731	0.154	-0.215	3.654	0	-2.77	-1.622	-0.763	-2.245
AK068659	0.295	0.217	-0.242	-0.174	4.222	0	-2.517	-0.699	-0.73	-1.817
AK103779	-0.019	-0.297	-0.596	-0.57	3.755	0	-1.797	-1.377	-1.113	-1.765
AK065888	-0.463	0.638	-0.026	-0.055	2.57	0	-2.995	-0.733	-1.487	-2.005
AK121159	-0.261	0.851	-0.531	-0.292	2.463	0	-3.062	-0.522	-1.558	-1.431
AK071864	0.401	1.137	-0.095	-0.906	3.571	0	-1.262	-1.854	-1.234	-2.235
AK102299	-0.276	1.615	0.764	-1.045	3.601	0	-0.775	-1.7	-1.889	-2.918
AK101943	-0.14	0.844	0.242	-1.013	3.6	0	-1.919	-2.646	-2.353	-2.802
AK103492	-0.395	0.94	0.018	-0.839	3.721	0	-1.816	-2.425	-2.881	-3.687
AK062482	-0.85	0.931	-0.005	-0.684	3.805	0	-1.659	-1.79	-2.227	-2.92
AK064228	-0.666	0.988	0.363	-1.054	3.09	0	-2.64	-1.868	-2.221	-3.636
AK064010	0.242	1.104	0.424	-0.255	3.407	0	-2.235	-0.983	-1.705	-3.104
Os07g0193800	0.004	1.526	0.342	-0.596	3.461	0	-1.781	-0.954	-1.844	-2.875
AK109662	-0.126	1.012	0.914	0.283	3.701	0	-2.155	-1.057	-1.916	-2.636
Os10g0394200	0.342	0.748	0.551	-0.034	3.31	0	-2.105	-1.715	-2.351	-3.086
AK070817	-0.02	0.603	0.002	-0.533	3.808	0	-2.44	-1.275	-1.763	-2.536
AK111330	-0.332	0.268	-0.025	-0.364	3.259	0	-2.433	-1.13	-1.891	-3.189
AK108636	-0.249	1.106	0.754	-0.64	3.135	0	-2.858	-1.862	-1.874	-2.628
AK062922	-0.814	-0.374	-0.618	-2.299	3.509	0	-0.501	-1.256	-1.474	-2.764
AK102373	-0.949	0.119	-0.427	-2.149	2.693	0	-0.527	-1.3	-1.435	-2.641
AK101529	-1.472	-0.042	-1.03	-1.886	3.182	0	-1.27	-0.846	-1.171	-2.451
AK109693	-1.606	-0.109	-0.785	-2.526	3.048	0	-1.133	-1.747	-1.742	-1.768
AK070788	-0.537	-0.869	-1.015	-1.203	3.621	0	-1.365	-1.763	-1.483	-2.765
AK102458	-0.58	-0.387	-0.686	-1.482	3.205	0	-1.913	-1.199	-1.44	-2.569
AK069842	-0.485	-0.56	-1.95	-1.985	3.4	0	-0.818	-0.821	-1.643	-2.314
AK101556	-0.958	-0.444	-0.684	-1.372	3.329	0	0.085	-1.141	-1.943	-2.202
Os07g0437000	-0.711	-0.639	-1.123	-1.15	2.706	0	0.159	-0.952	-2.193	-3.113
AF210816	-1.459	0.413	-0.707	-0.916	2.487	0	-0.63	-0.785	-1.886	-2.553
AY224500	-1.182	1.184	-0.3	-0.759	2.549	0	-0.8	-0.931	-1.621	-2.616
AK064308	-0.88	0.322	-0.889	-0.615	2.339	0	-0.985	-1.252	-2.324	-2.707
AK069532	-0.806	0.94	0.383	-1.03	2.192	0	-1.075	-0.641	-1.767	-2.754
AK069725	-0.413	0.603	-0.109	-0.832	2.636	0	-0.854	-0.248	-2.105	-3.086
AK063646	-0.669	0.531	-0.09	0.124	2.941	0	-1.092	-1.367	-1.924	-2.636
Os01g0819200	-1.12	0.573	0.069	-0.615	3.024	0	-1.443	-1.315	-1.897	-3.054
AK110893	-0.995	0.724	0.014	-1.106	2.54	0	-1.271	-1.802	-1.989	-2.401
AK119626	-1.112	0.488	-0.047	-0.981	2.086	0	-1.761	-1.707	-2.17	-2.504
AK103695	-0.925	0.434	0.146	-1.402	2.023	0	-1.228	-1.4	-1.878	-2.424
AK064600	-1.309	0.658	-0.243	-1.572	2.407	0	-1.4	-1.681	-2.452	-2.891
AK102480	-0.303	1.312	0.392	-1.242	2.865	0	-1.1	-1.038	-1.808	-2.438
AK103213	-0.182	1.272	0.498	-0.859	2.87	0	-1.321	-0.906	-1.441	-2.326
AK105015	-0.014	1.077	0.651	-0.785	3.151	0	-0.689	-1.214	-1.257	-2.463
AK061110	-0.296	0.569	-0.051	-1.02	3.468	0	-0.629	-0.932	-1.602	-2.628
AK103380	-0.593	0.729	0.162	-1.327	3.208	0	-0.727	-1.363	-1.41	-2.578
AK101026	-0.356	0.61	0.233	-0.885	2.913	0	-0.498	-0.933	-1.729	-2.112
AK065426	-0.506	0.763	-0.115	-0.893	3.538	0	-0.192	-1.132	-1.428	-1.788
AK059565	-0.716	0.59	-0.696	-0.819	2.535	0	-2.331	-1.013	-1.525	-2.259
AK102641	-1.285	0.585	-0.503	-0.96	2.62	0	-2.701	-0.82	-1.9	-2.451
AK061032	-0.844	0.703	-0.084	-1.114	2.874	0	-2.086	-1.362	-1.679	-2.141
AK062723	-0.58	0.131	-0.412	-1.224	2.482	0	-2.226	-0.488	-1.234	-2.16
AK066224	-0.837	0.59	-0.05	-1.26	2.489	0	-2.493	-0.808	-0.921	-1.809
AK101847	-1.023	1.086	-0.435	-0.7	2.102	0	-1.498	-0.583	-1.158	-1.757
AK103320	-1.259	0.817	0.027	-1.108	1.88	0	-1.771	-0.467	-1.219	-2.156
AK072837	-0.85	0.931	0.09	-1.246	2.518	0	-1.428	-0.722	-1.12	-2.26
AK106516	-0.67	1.088	0.525	-1.03	2.491	0	-1.27	-0.89	-1.304	-1.761
AK059126	-0.45	0.288	-0.103	-0.754	3.089	0	-1.51	-0.458	-0.619	-1.382
AK103389	-0.842	0.214	-0.244	-0.992	3.13	0	-1.389	-0.389	-1.012	-1.517
AK068077	-0.572	-0.105	-0.569	-0.684	2.631	0	-1.179	-0.848	-0.358	-1.968
AK101363	-1.15	-0.082	-0.415	-1.046	2.829	0	-1.583	-1.303	-1.235	-1.481
AK105501	-0.977	0.576	-0.03	-0.671	3.752	0	-1.482	-1.23	-1.156	-2.075
AK122096	-1.024	0.819	-0.486	-0.977	3.558	0	-1.316	-1.121	-1.607	-2.457
AK105286	-1.3	0.369	-0.608	-0.793	3.8	0	-0.534	-0.631	-1.545	-2.494
AK101352	-0.573	0.169	-0.912	-0.746	3.342	0	-0.771	-1.422	-1.755	-2.009
AK102476	-0.456	-0.38	-0.714	-0.789	3.529	0	-0.766	-1.106	-1.826	-2.498
AK058669	-0.37	-0.355	-0.526	-0.147	3.502	0	-1.089	-1.63	-1.96	-2.188
AK100061	0.035	0.008	-0.33	-0.344	3.796	0	-0.665	-1.616	-1.76	-2.154
AK072805	0.144	0.118	-0.077	0.046	3.578	0	-0.972	-1.353	-2.02	-2.646
AK100334	-0.289	0.049	-0.42	-0.499	4.138	0	-0.895	-1.363	-1.867	-2.742
AK102694	-0.529	0.138	0.018	-0.596	3.898	0	-0.76	-1.001	-1.801	-2.452
AK063520	-0.889	0.377	-0.178	-0.573	3.908	0	-0.714	-1.577	-1.68	-2.136
AK105491	-0.183	-0.45	-0.724	-0.569	4.245	0	-1.264	-1.114	-1.535	-2.811
AK064959	-1.347	0.389	0.047	0.411	3.267	0	-1.717	-2.36	-2.015	-1.917
Os02g0168400	-1.052	0.839	-0.068	0.383	3.38	0	-1.332	-2.008	-2.343	-2.138
AK103661	-0.758	0.097	-0.338	0.107	3.406	0	-2.058	-1.49	-1.834	-2.251
AK111414	-0.9	0.102	-0.357	-0.253	3.074	0	-2.38	-2.003	-1.866	-1.234
AK060657	-1.778	-0.275	-0.648	-0.278	3.11	0	-2.552	-1.807	-1.932	-2.339
AK106282	1.404	-0.237	-0.209	0.038	0.973	0	0.358	-2.007	-2.12	-1.334
AK107732	0.75	0.491	-0.583	0.644	1.477	0	0.634	-1.485	-1.668	-0.915
AK060710	1.011	-0.094	-0.541	-0.537	1.174	0	-0.167	-0.797	-0.553	-0.614
AK109169	1.419	0.123	-0.052	-0.126	1.075	0	-0.346	-0.959	-1.168	-1.294
AK071853	1.029	-0.649	-0.497	-0.508	0.689	0	-0.755	-1.419	-1.063	-0.902
AK109286	1.362	-0.61	-0.541	-0.546	-0.648	0	-0.395	-0.925	-1.038	-0.592
AK069031	-0.531	1.005	0.358	0.889	3.123	0	-0.132	-1.537	-1.121	-0.333
AK109883	-0.553	1.356	0.732	1.393	3.545	0	-1.501	-1.978	-1.394	-0.703
AK064460	-0.141	0.596	0.134	0.021	2.768	0	-2.036	-0.121	1.069	-0.945
AK108542	0.205	0.882	0.536	-0.56	2.476	0	-2.115	-1.203	0.921	-1.591
AK070182	-0.179	2.733	1.482	0.292	2.234	0	-1.828	0.672	-0.993	-1.933
AK100480	-0.287	1.985	0.777	0.266	2.77	0	-1.657	1.476	-1.004	-1.871
AK102289	-0.098	2.439	1.538	-0.693	2.359	0	-2.428	0.074	-1.042	-1.566
AK103907	0.218	2.186	1.434	-0.614	1.966	0	-2.786	-0.525	-0.236	-1.278
AB061311	0.217	1.261	0.647	-0.299	3.159	0	-3.051	1.419	-1.926	-2.723
AK109339	0.579	1.894	0.688	0.321	1.277	0	-1.729	-0.496	-1.395	-3.351
Os08g0459400	0.647	2.262	0.762	-1.302	1.718	0	-1.006	-0.514	-2.107	-3.967
Os04g0134900	1.009	1.691	1.301	0.474	5.112	0	-0.611	-2.921	-4.22	-4.417
Os06g0292100	0.408	2.417	1.321	0.541	5.186	0	-0.427	-3.021	-3.578	-4.873
AK122160	1.154	1.414	1.05	0.716	6.047	0	-1.257	-2.888	-3.258	-3.719
AK111885	0.261	2.345	1.517	0.552	4.398	0	-0.496	-2.073	-3.188	-3.083
Os03g0313300	0.114	1.641	1.216	0.968	4.636	0	-0.21	-2.949	-3.165	-3.026
AF155334	0.225	1.7	1.146	1.501	3.931	0	-1.011	-2.027	-3.134	-2.995
AK063953	-0.568	1.658	0.707	0.937	4.912	0	-1.212	-2.078	-3.118	-3.139
AK102964	-0.482	2.12	0.489	0.925	4.11	0	-1.019	-2.745	-3.173	-4.009
AK059410	0.307	2.209	1.692	1.321	3.936	0	-1.431	-2.73	-3.243	-3.841
AK101838	0.514	2.159	1.052	-0.521	4.895	0	-1.474	-2.121	-2.133	-3.3
AK101968	0.143	2.322	1.427	-0.033	4.836	0	-1.535	-1.736	-2.364	-3.324
AK119808	0.235	2.43	1.804	0.551	4.569	0	-1.27	-2.155	-2.363	-3.857
AK064501	1.459	3.44	2.242	0.561	3.55	0	-3.571	-2.419	-2.856	-3.12
AK110948	1.098	3.052	2.211	0.203	4.348	0	-3.348	-2.955	-3.566	-4.185
AK072510	0.137	2.917	1.934	0.62	4.202	0	-2.682	-2.212	-2.335	-3.321
AK102485	0.625	2.349	1.573	0.405	4.394	0	-2.622	-2.368	-2.832	-3.28
AK109874	0.603	2.066	1.919	0.739	3.724	0	-2.253	-2.005	-2.656	-3.213
AK061523	0.58	2.691	1.119	0.416	3.831	0	-2.881	-1.822	-3.088	-3.935
AK073156	0.15	2.64	2.014	-0.141	3.073	0	-2.441	-1.889	-2.865	-3.984
AK102291	0.031	2.711	2.036	-0.123	3.254	0	-2.494	-1.794	-3.075	-4.029
AK060209	0.838	2.608	2.493	1.278	4.068	0	-1.73	-1.71	-2.458	-3.163
AK121532	1.251	3.049	2.588	1.465	3.486	0	-2.802	-3.141	-3.308	-3.319
Os06g0115600	1.694	2.916	2.507	0.673	3.526	0	-2.175	-2.594	-3.101	-3.198
AK110920	1.226	3.014	2.291	1.995	3.595	0	-1.647	-2.999	-3.487	-3.506
AK102875	1.139	2.792	2.22	0.564	2.241	0	-2.004	-2.54	-2.894	-3.214
AK073552	0.933	2.636	2.016	-0.086	4.205	0	-2.252	-3.473	-3.621	-4.142
AK122034	0.6	2.667	2.229	0.367	4.119	0	-1.707	-3.9	-3.603	-4.359
AK071152	0.764	2.862	2.091	0.558	3.876	0	-1.511	-3.079	-3.82	-4.139
AK102979	0.52	2.161	1.803	0.436	3.842	0	-2.451	-3.202	-3.264	-3.772
AK121727	0.825	2.668	1.833	0.59	3.67	0	-2.083	-3.308	-3.328	-3.537
AK103596	0.987	2.061	1.595	0.08	3.783	0	-1.945	-3.38	-3.395	-3.804
AK062478	0.747	2.013	1.242	0.462	3.286	0	-2.137	-3.624	-3.928	-3.943
AK107562	1.093	2.472	1.896	0.01	3.207	0	-1.29	-2.978	-3.9	-3.891
AK103077	0.612	1.817	1.35	-0.119	4.022	0	-1.446	-3.094	-3.585	-3.871
AK110931	1.102	1.608	0.909	0.144	4.169	0	-1.25	-3.911	-3.496	-4.034
AK103401	0.371	2.164	1.378	0.065	4.424	0	-2.424	-3.755	-3.694	-4.573
AK102122	1.609	2.329	1.851	0.455	4.437	0	-2.447	-3.121	-3.982	-3.48
AK072397	0.629	2.882	1.572	0.07	2.532	0	-0.585	-2.986	-3.394	-2.963
AK073767	1.224	2.217	1.794	0.346	5.248	0	-0.969	-4.464	-5.026	-4.85
AK105506	0.248	1.122	1.326	0.712	4.554	0	-1.329	-3.898	-4.72	-4.575
AK060499	0.564	2.501	1.755	-0.407	4.483	0	-0.967	-2.986	-4.255	-5.32
AK101051	0.664	2.963	2.207	-0.536	4.42	0	-1.098	-3.627	-4.375	-5.775
AK073833	0.653	1.264	0.226	-0.037	5.539	0	-0.344	-2.085	-4.874	-5.549
AK119861	0.742	0.933	0.3	-0.801	4.435	0	0.276	-2.652	-4.048	-4.986
AK104005	0.274	1.362	0.928	-1.01	5.17	0	-1.299	-2.852	-4.239	-5.516
AK119692	-0.038	1.437	0.865	-0.748	5.327	0	-1.263	-3.031	-4.491	-5.622
AK107802	0.473	1.683	0.849	-1.449	4.496	0	-0.983	-3.106	-4.975	-5.764
AK060077	0.44	1.491	0.73	-0.607	6.057	0	-1.617	-2.962	-5.074	-6.284
AK102180	0.134	1.52	0.586	-0.305	5.58	0	-1.272	-3.897	-3.887	-5.054
L27209	0.425	1.576	0.272	-0.221	5.206	0	-1.674	-4.226	-4.723	-4.898
AK058220	-0.155	1.595	1.068	0.189	4.865	0	-2.761	-2.285	-4.727	-5.677
AK060755	-0.55	0.748	0.184	-0.519	4.673	0	-1.493	-1.528	-3.118	-5.228
AK065582	-0.24	0.861	0.445	-0.803	4.908	0	-1.114	-1.968	-3.435	-5.303
AK109889	-0.522	1.479	0.857	0.344	5.005	0	-1.118	-2.342	-2.535	-4.823
AK058385	-0.599	1.217	0.329	-1.422	3.308	0	-2.025	-2.36	-3.429	-4.579
AK111858	-0.491	1.883	0.437	-0.608	3.703	0	-1.954	-2.452	-3.682	-4.728
AK072793	-0.369	2.018	0.765	-0.515	3.207	0	-2.194	-3.279	-4.004	-4.298
AK102552	0.147	1.524	0.472	-0.723	3.616	0	-0.913	-3.206	-3.809	-4.726
AK121995	-0.004	1.22	0.27	-1.138	3.131	0	-0.571	-2.917	-3.208	-4.203
AK062232	0.236	0.436	-0.126	-0.239	4.831	0	-2.205	-2.236	-3.96	-4.848
AK063278	0.13	0.753	0.064	-0.595	4.567	0	-2.268	-1.986	-3.506	-4.779
AK110580	0.289	0.735	0.179	-0.02	4.51	0	-2.462	-2.754	-3.541	-4.395
AK107192	0.38	0.769	0.397	-0.131	4.153	0	-2.511	-1.448	-3.897	-4.42
AK103558	0.411	0.172	-0.108	0.002	4.292	0	-1.329	-2.158	-3.36	-4.305
Os03g0196000	0.396	0.447	0.409	0.268	4.021	0	-1.545	-2.92	-3.535	-4.005
U77296	0.21	0.791	0.372	0.377	3.635	0	-1.797	-2.674	-4.008	-4.159
AK108797	0.597	0.781	0.234	-0.032	3.393	0	-2.12	-3.462	-3.496	-3.431
AK110589	0.732	0.551	0.316	0.042	3.716	0	-1.946	-3.077	-3.295	-3.439
AK110259	0.241	0.989	0.468	0.014	3.824	0	-1.767	-3.309	-3.751	-3.615
AK064633	0.901	1.396	0.773	-0.222	3.933	0	-1.895	-3.078	-3.872	-4.084
D16442	1.064	0.971	0.304	-0.235	3.966	0	-1.917	-2.604	-4.042	-4.198
AK110271	0.817	1.39	0.752	0.114	4.239	0	-2.193	-2.618	-3.362	-4.009
AK119421	0.405	1.501	0.68	-0.558	3.86	0	-2.049	-2.856	-3.425	-4.575
AK104950	0.174	0.814	0.244	0.152	4.617	0	-1.507	-3.369	-3.713	-4.232
AK103304	0.518	1.49	0.666	0.164	4.732	0	-2.926	-2.523	-4.045	-4.413
AK107121	-0.327	1.036	0.088	0.013	4.185	0	-2.332	-4.296	-4.555	-4.368
AK108025	-0.016	0.73	-0.048	-0.804	4.219	0	-1.834	-3.837	-3.899	-4.662
AK110737	-0.125	0.136	-0.722	-1.178	3.723	0	-2.866	-2.731	-2.8	-3.861
Os10g0334500	0.385	-0.021	-0.502	-1.29	4.485	0	-2.461	-1.823	-3.171	-4.69
AK102457	-0.644	0.685	0.638	1.127	3.551	0	-0.845	-3.006	-3.733	-3.851
AK111537	-0.787	1.009	0.728	1.211	3.299	0	-1.873	-3.185	-4.373	-3.858
AK111939	-0.506	0.908	1.276	1.847	3.392	0	-0.064	-2.542	-3.064	-4.356
AK121163	-0.39	2.589	1.681	-0.443	3.942	0	-2.911	-4.019	-4.247	-4.435
AK068885	0.144	0.54	0.212	-0.22	1.903	0	1.835	-2.063	-1.981	-2.195
AK108653	0.243	1.095	0.649	-0.109	2.435	0	0.416	-2.887	-2.348	-2.246
AK065197	0.992	0.064	-0.216	0.316	2.183	0	-0.63	-2.784	-2.867	-2.963
Os01g0698800	1.911	0.712	0.288	0.717	1.459	0	0.367	-2.913	-2.99	-3.043
AK106022	-0.979	0.781	0.029	-1.163	4.312	0	-0.781	-0.493	-1.633	-3.44
AK107700	-0.028	0.178	-0.222	-0.376	3.792	0	-1.369	-0.131	-2.531	-3.669
AK059638	-0.078	0.01	-0.409	-1.505	3.377	0	0.129	-0.053	-2.056	-4.21
AK101728	0.193	-0.228	-0.931	-1.027	4.204	0	0.18	-0.872	-2.368	-3.675
AK102922	-0.072	0.45	-0.088	-1.904	3.754	0	-0.278	-1.745	-2.649	-3.583
AK105603	1.093	0.155	-0.091	-0.426	4.191	0	-0.832	-0.961	-1.78	-2.779
Os06g0587100	0.577	0.545	-0.037	-0.898	4.42	0	-0.266	-1.672	-2.074	-2.329
Os11g0691100	0.473	-0.508	-0.024	0.145	4.146	0	-0.776	-1.393	-1.452	-1.802
AK069046	0.429	0.102	-0.188	-0.235	4.02	0	-0.562	-1.575	-2.623	-3.334
Os07g0119700	0.294	-0.308	-0.307	-0.441	3.665	0	-0.523	-2.05	-2.964	-3.479
AK062973	0.008	-0.099	-0.21	-0.167	3.977	0	-1.26	-1.744	-2.282	-2.774
AK109954	-0.044	-0.377	-0.405	-0.043	3.603	0	-1.233	-1.866	-2.596	-2.844
AK111267	-0.132	0.273	-0.782	-0.474	3.341	0	-0.506	-1.948	-2.289	-2.861
X16297	0.567	-0.361	0.226	0.413	4.328	0	-0.566	-2.176	-2.725	-3.282
AK073044	-0.018	0.813	-0.127	0.786	4.219	0	-0.245	-1.57	-2.707	-3.634
AK108824	-0.24	0.21	0.131	-0.052	3.983	0	-0.316	-1.133	-2.959	-3.673
AK110307	0.371	0.817	0.188	0.192	3.845	0	-0.344	-2.528	-3.094	-3.577
AB099850	0.501	0.034	0.553	0.286	3.536	0	0.269	-0.53	-1.743	-3.024
AK121915	0.533	0.623	0.256	-0.345	4.17	0	0.312	-0.191	-2.323	-3.257
AK108976	0.738	0.682	0.455	-0.44	2.631	0	-0.102	0.396	-2.26	-2.775
AK108874	-0.049	0.525	0.228	-0.343	3.665	0	1.071	-0.856	-3.225	-2.558
AK063036	0.847	0.8	0.177	0.065	3.338	0	0.215	-1.623	-2.917	-4.494
Os06g0587000	0.756	1.156	0.572	0.003	3.772	0	1.313	-2.189	-2.952	-3.352
AK070972	0.594	0.666	0.04	-0.006	5.763	0	-0.506	-1.211	-1.228	-3.274
AK121399	0.654	0.682	0.107	-0.282	5.296	0	-1.218	-1.084	-1.388	-2.978
AK107894	0.3	1.035	0.587	-0.362	5.206	0	-1.136	-0.641	-0.736	-2.878
AK072632	0.83	1.023	-0.366	-0.629	4.739	0	-0.67	-0.23	-2.011	-3.241
AK069491	0.551	1.954	1.151	0.673	5.545	0	-0.206	-1.671	-2.5	-3.002
AK105474	1.113	1.924	1.391	0.904	5.095	0	-0.551	-1.182	-2.981	-3.943
AK109095	1.58	1.152	0.741	0.378	5.649	0	-0.483	-1.123	-2.058	-3.663
Os08g0108700	0.794	1.636	1.35	0.285	5.729	0	-1.136	-0.542	-1.944	-3.928
AK062949	0.607	0.862	0.303	0.514	5.125	0	-0.294	-1.257	-2.929	-3.468
AK105526	1.177	0.974	1.017	0.357	4.32	0	-0.336	-0.594	-2.692	-3.372
AK101092	0.508	0.874	0.502	-0.115	5.995	0	-0.934	-1.682	-1.915	-2.865
AK107891	0.829	1.377	0.671	-0.391	5.766	0	-1.362	-1.789	-2.144	-2.401
Os06g0654300	0.956	1.384	0.57	0.118	4.948	0	-1.342	-1.565	-2.213	-2.435
AK108939	1.407	1.096	0.751	-0.122	5.309	0	-1.219	-2.362	-2.596	-3.22
Os04g0438100	0.944	0.898	0.427	0.384	5.174	0	-0.382	-1.972	-1.935	-3.231
AK102750	-0.121	1.032	0.23	0.1	4.936	0	-1.346	-1.846	-2.271	-3.672
AK073063	-0.718	0.828	0.548	1.053	1.326	0	-1.639	-2.411	-2.831	-2.557
AK073958	-0.438	0.913	0.453	0.482	0.483	0	-1.641	-2.49	-3.227	-3.113
Os04g0155200	-0.703	1.323	0.995	0.757	0.789	0	-2.51	-2.031	-2.647	-2.363
AK112006	-0.905	1.853	0.592	0.129	1.351	0	-2.332	-2.217	-2.968	-3.1
AK068921	-0.275	2.072	1.248	0.42	1.065	0	-1.371	-1.343	-2.737	-3.36
AK108408	-0.442	1.346	0.47	-0.748	1.663	0	-2.063	-2.562	-3.31	-3.762
AK111014	-0.32	1.54	0.661	-1.073	1.886	0	-2.312	-2.977	-3.017	-3.138
AK073853	-0.416	0.812	-0.087	-1.493	1.288	0	-2.236	-3.127	-2.877	-2.952
AK064231	0.011	1.095	0.45	0.008	2.278	0	-2.786	-2.253	-2.18	-2.606
AK069554	-0.252	1.266	0.482	-0.02	2.417	0	-2.291	-2.017	-1.757	-2.424
Os02g0305300	-0.618	1.592	0.529	-0.497	2.131	0	-2.564	-1.985	-2.169	-2.616
AK061416	0.398	0.68	0.171	-0.193	2.523	0	-2.251	-2.739	-2.704	-2.676
AK103093	0.259	0.963	0.448	-0.342	2.208	0	-2.298	-2.629	-2.616	-2.328
AK102781	0.178	1.31	0.578	-0.623	2.083	0	-2.422	-2.566	-2.477	-2.882
AK073881	-0.208	1.273	0.562	-0.227	2.873	0	-1.461	-2.327	-2.489	-2.79
AK105421	-0.186	1.302	0.895	-0.464	2.9	0	-1.796	-2.251	-2.279	-2.969
AK073218	-0.022	1.483	0.34	-0.375	2.424	0	-1.823	-2.111	-2.416	-2.688
AK064270	0.717	1.466	0.731	-1.009	2.128	0	-2.007	-2.168	-2.326	-2.679
AK063276	0.903	0.81	0.304	-0.283	2.048	0	-1.387	-2.651	-2.657	-2.591
AK107250	0.685	0.815	0.464	-0.104	2.195	0	-1.254	-2.126	-2.427	-2.236
AK107170	0.573	0.866	0.259	-0.431	2.287	0	-1.353	-2.256	-2.252	-2.954
Os01g0786700	0.8	0.07	0.183	-0.007	1.999	0	-1.149	-2.679	-2.316	-2.355
AK110842	0.335	0.823	0.703	0.089	1.518	0	-1.786	-2.261	-2.849	-2.67
AK063211	-0.408	0.984	0.264	-1.223	1.008	0	-1.399	-2.112	-2.625	-2.266
AK111259	-0.413	1.141	0.306	-0.898	0.878	0	-1.821	-1.575	-2.756	-2.876
AK069340	-0.374	1.288	-0.044	-1.299	1.693	0	-1.785	-2.22	-2.428	-2.861
Os07g0494800	-0.626	1.104	0.373	-1.337	2.043	0	-1.893	-2.386	-2.518	-3.121
AK102214	-0.372	0.644	0.021	-1.001	1.858	0	-1.742	-2.211	-2.575	-2.84
AK100096	-0.38	1.026	0.263	-1.143	1.989	0	-1.333	-1.833	-2.414	-2.934
AK108637	0.106	1.103	0.124	-0.37	1.276	0	-1.256	-2.848	-2.736	-2.649
Os04g0205200	-0.051	0.79	-0.337	-0.623	1.023	0	-1.367	-2.473	-2.441	-2.175
AK067976	0.514	2.125	1.706	0.226	3.617	0	-1.389	-1.043	-2.27	-2.776
AK073504	0.247	2.492	1.792	-0.284	3.555	0	-1.568	-1.04	-1.815	-2.751
AK108615	0.439	2.364	1.372	0.171	3.458	0	-1.373	-1.352	-0.961	-2.532
AK070654	0.4	2.796	1.66	-0.005	3.646	0	-2.524	-1.057	-1.597	-2.867
AK099856	1.258	2.314	1.493	-0.467	4.019	0	-1.998	-2.013	-1.978	-2.624
AK070980	1.158	3.114	2.334	0.401	3.35	0	-1.482	-2.276	-2.242	-1.896
AK119444	1.33	2.992	1.899	1.021	2.812	0	-1.443	-2.243	-2.694	-2.456
Os11g0450400	1.145	2.388	1.632	0.668	3.231	0	-1.827	-1.886	-2.562	-2.893
Os12g0204800	1.345	2.51	1.603	0.405	3.621	0	-1.5	-1.742	-2.211	-2.544
AK102820	0.831	2.62	1.717	0.749	3.268	0	-1.823	-1.76	-1.819	-2.667
AK108693	0.839	2.833	2.047	0.587	3.426	0	-2.085	-1.621	-1.969	-2.243
AK103302	0.982	2.539	1.935	0.348	2.924	0	-2.33	-1.654	-1.613	-2.344
AK064652	0.907	2.567	1.811	0.182	3.316	0	-1.588	-1.925	-2.928	-3.655
Os08g0198100	0.787	2.488	1.962	0.491	2.919	0	-1.415	-2.543	-3.024	-3.253
Os09g0439000	0.756	2.517	1.903	0.409	2.714	0	-1.19	-1.7	-2.7	-3.1
AK065586	0.453	1.983	1.657	0.98	3.164	0	-1.215	-2.166	-2.888	-3.068
AK101268	0.439	1.957	1.568	0.135	2.953	0	-1.684	-1.954	-2.509	-3.077
AK102094	0.516	1.982	0.997	0.127	2.777	0	-1.761	-2.266	-2.875	-2.869
Os01g0233100	0.426	1.898	1.179	-0.139	2.876	0	-1.35	-2.065	-2.141	-2.293
Os02g0745300	0.75	1.778	0.885	-0.154	2.616	0	-1.258	-1.947	-2.351	-2.734
AK063553	1.031	2.027	1.288	0.276	2.972	0	-1.008	-2.164	-2.495	-2.636
AK111245	0.935	2.028	1.343	0.693	2.779	0	-1.324	-2.411	-2.463	-2.397
Os08g0198000	1.11	2.136	1.503	0.551	2.979	0	-1.261	-2.758	-2.872	-2.905
AK070701	1.654	2.732	1.931	0.67	2.296	0	-0.725	-1.855	-2.078	-2.216
Os04g0141200	1.23	2.108	1.874	0.361	2.319	0	0.06	-1.956	-2.248	-2.055
AK059968	1.109	1.963	1.316	0.42	2.197	0	-0.997	-2.289	-2.157	-2.135
AK103650	1.324	1.958	1.498	0.456	2.161	0	-1.116	-1.706	-1.858	-2.082
Os09g0539400	1.146	2.29	1.832	0.388	2.41	0	-1.056	-1.652	-2.278	-1.821
AK109449	0.828	2.303	1.505	-0.187	2.371	0	-1.207	-1.299	-2.167	-2.239
Os11g0479100	0.842	2.407	1.85	-0.028	2.553	0	-1.501	-1.242	-1.912	-2.37
AK106937	0.646	2.248	1.414	0.085	2.487	0	-1.028	-1.685	-1.941	-2.513
Os05g0177400	0.853	2.218	1.304	0.006	2.36	0	-1.036	-1.145	-1.711	-1.972
AK101124	1.052	2.121	1.403	-0.631	2.196	0	-0.86	-1.853	-2.392	-2.689
AK103883	1.265	2.965	2.327	0.73	2.852	0	-0.453	-1.496	-2.796	-3.003
AK108137	1.052	2.407	1.829	1.215	2.53	0	-0.562	-1.673	-2.428	-2.738
AK102166	0.508	1.019	0.904	1.021	3.197	0	-1.748	-1.478	-1.44	-2.354
AK108924	0.817	1.121	0.877	0.749	3.565	0	-1.636	-1.163	-1.561	-2.281
Os02g0183000	1.019	1.171	0.88	0.466	3.516	0	-1.704	-1.897	-1.511	-2.44
AK064710	0.749	1.731	1.208	1.151	3.292	0	-1.8	-1.439	-2.007	-2.085
AK103861	0.744	1.462	1.164	0.725	3.669	0	-0.86	-1.353	-1.484	-2.167
AK108798	0.913	1.864	1.199	0.222	3.913	0	-0.72	-1.358	-1.695	-2.455
AK103026	0.763	1.694	1.09	0.42	3.59	0	-1.379	-0.865	-1.239	-2.292
AK102499	1.259	1.554	1.142	0.206	3.491	0	-1.157	-1.176	-2.001	-2.846
AK062840	0.881	1.177	0.557	-0.06	3.533	0	-1.924	-2.098	-1.845	-1.964
AK067443	0.931	1.498	0.878	0.247	3.596	0	-1.945	-1.855	-1.751	-1.759
AK110462	1.264	1.588	1.019	0.199	2.9	0	-1.683	-2.233	-1.852	-2.107
Os05g0525500	1.312	1.469	1.276	0.531	3.361	0	-0.476	-1.898	-1.403	-2.034
AK059226	0.539	1.127	0.908	1.023	2.956	0	-0.74	-1.594	-2.396	-3.162
AK103085	0.015	1.312	1.293	1.466	3.271	0	-0.847	-1.554	-2.472	-3.581
AK072705	-0.647	1.412	0.811	1.205	2.606	0	-1.024	-1.996	-2.655	-3.505
AK069222	0.413	1.466	0.756	0.665	3.245	0	-0.722	-2.136	-3.171	-3.722
AK073433	0.039	2.308	0.721	0.696	2.711	0	-0.69	-1.648	-3.137	-4.118
AK061443	0.32	1.569	1.329	1.66	2.75	0	-0.16	-2.331	-3.365	-3.771
AK060409	0.074	1.118	0.895	1.567	4.162	0	-0.485	-2.048	-3.087	-4.107
AK102360	0.215	1.228	0.641	0.698	4.128	0	-0.268	-1.522	-3.319	-4.049
AK103743	0.007	1.841	1.274	-0.487	3.885	0	-0.723	-1.163	-2.486	-3.753
Os09g0551000	-0.004	1.533	0.612	-0.385	3.763	0	-0.093	-0.984	-2.917	-3.601
AK064505	-0.539	1.265	0.36	-0.578	3.71	0	-1.144	-1.613	-2.716	-4.026
AK063505	-0.15	1.524	0.838	0.508	3.285	0	-2.044	-2.126	-2.977	-3.636
AK073084	0.174	1.379	0.864	-0.136	3.739	0	-1.681	-2.027	-2.545	-3.493
AK073078	0.021	1.319	0.875	0.082	3.976	0	-1.78	-1.733	-3.21	-4.097
Os04g0376700	-0.065	1.712	0.823	-0.597	4.214	0	-1.574	-2.219	-3.422	-4.014
AK062664	0.501	2.27	1.384	-0.091	3.194	0	-1.398	-2.52	-2.93	-3.641
AK100243	0.433	1.945	1.298	0.02	3.535	0	-0.84	-2.26	-2.992	-3.816
AK064500	0.457	2.13	1.315	-0.717	4.063	0	-1.171	-2.185	-2.887	-3.867
AK101734	0.05	1.737	1.074	-0.264	2.517	0	-1.349	-1.909	-2.763	-3.571
AK105399	0.102	1.718	0.978	-0.06	2.617	0	-1.318	-1.899	-2.667	-3.434
AK119782	-0.103	2.116	1.372	-0.216	3.137	0	-1.725	-1.544	-2.439	-3.525
AK102761	0.547	1.795	1.219	-0.421	2.959	0	-0.803	-1.4	-2.755	-3.186
AK101382	-0.189	1.438	0.829	-0.312	3.062	0	-1.328	-0.846	-2.817	-3.67
AK111035	-0.18	1.749	0.913	-0.74	3.42	0	-1.363	-1.225	-2.536	-3.491
AK107430	0.358	2.124	0.875	-0.103	2.608	0	-2.079	-1.08	-2.595	-3.072
AK101509	0.267	2.488	1.606	-0.53	2.43	0	-1.491	-1.378	-2.367	-3.155
AK060547	0.176	1.442	-0.108	-0.757	2.735	0	-1.491	-2.201	-2.791	-3.697
AK102822	0.12	1.386	0.589	-0.778	2.856	0	-1.77	-2.183	-3.126	-3.737
AK122017	0.955	2.251	1.64	0.125	4.094	0	-0.357	-1.44	-2.633	-3.511
Os10g0468800	1.227	2.279	1.299	-0.194	3.316	0	-0.024	-1.494	-2.34	-3.246
AK063591	0.097	1.775	0.944	0.331	3.401	0	-0.99	-1.152	-2.753	-3.208
AK103087	0.42	1.779	1.111	0.363	3.748	0	-0.576	-1.333	-2.667	-3.211
AK073413	0.687	1.833	1.055	0.39	3.145	0	-0.341	-1.484	-2.462	-3.253
AK100177	0.451	1.795	1.085	0.479	3.053	0	-0.724	-1.381	-2.331	-2.932
AK102005	0.42	1.454	1.285	0.772	3.543	0	-0.774	-1.871	-2.556	-2.993
AK105185	0.572	2.122	1.386	0.421	3.775	0	-0.918	-1.844	-2.703	-3.113
AK073394	1.006	1.9	1.31	0.26	3.416	0	-0.676	-1.836	-2.311	-2.779
Os08g0373400	1.195	1.724	1.464	0.829	3.543	0	-0.701	-1.827	-2.1	-2.4
AK102889	1.077	1.74	1.192	0.662	4.329	0	-0.869	-1.55	-2.156	-2.966
AK110733	0.652	1.112	0.778	0.029	3.78	0	-0.394	-1.779	-2.629	-3.543
Os09g0353700	0.787	1.292	0.855	0.054	4.029	0	-0.973	-1.748	-2.566	-3.179
Os11g0245200	0.959	1.378	0.473	-0.632	3.774	0	-0.366	-1.791	-2.79	-2.969
Os07g0588400	1.307	2.23	1.349	0.204	3.445	0	-0.292	-2.086	-3.28	-3.118
AK064745	1.25	2.087	1.164	-0.174	3.223	0	-0.583	-0.659	-2.665	-3.019
AK109746	0.916	2.178	1.11	0.373	3.671	0	-1.539	-0.833	-3.106	-3.311
Os04g0627300	0.998	1.486	0.82	0.045	4.006	0	-2.052	-0.823	-2.374	-3.426
AK070211	-0.029	0.131	0.81	1.032	2.595	0	-1.056	-1.521	-2.254	-2.524
AK106267	-0.093	0.042	0.442	0.546	2.554	0	-1.523	-1.436	-2.242	-1.981
Os07g0687000	0.26	0.704	0.75	0.727	2.33	0	-1.674	-1.373	-2.218	-2.609
AK120892	-0.008	0.184	1.085	1.151	1.505	0	-1.818	-1.799	-2.114	-2.151
AK063238	-0.08	1.595	0.69	0.497	1.861	0	-0.875	-1.738	-2.559	-2.931
AK063730	0.311	2.011	0.954	-0.059	1.806	0	-1.279	-1.997	-2.577	-2.586
AK103670	0.322	1.35	0.947	0.616	2.838	0	-1.322	-2.06	-2.257	-2.416
AK119406	0.173	1.367	0.721	0.753	2.155	0	-1.795	-2.161	-2.533	-2.438
AK058617	0.138	1.46	0.528	0.968	1.183	0	-1.271	-1.548	-2.086	-2.298
Os08g0465900	0.023	1.741	1.151	1.134	1.609	0	-1.01	-1.776	-2.185	-1.997
AK110848	0.348	1.77	1.418	0.856	2.447	0	-0.896	-1.772	-2.178	-2.168
Os12g0126300	-0.22	2.099	1.735	1.203	2.575	0	-0.988	-1.494	-1.779	-2.126
AK064750	-0.181	2.062	0.8	1.262	2.789	0	-0.826	-1.79	-2.539	-2.158
AK070279	-0.052	1.177	0.38	0.727	2.315	0	-0.656	-1.918	-1.874	-1.914
Os03g0617800	-0.189	1.046	0.777	0.451	1.511	0	-0.251	-1.77	-1.987	-1.89
AK071556	0.598	0.965	0.319	0.745	2.531	0	-0.01	-2.45	-2.793	-2.509
Os07g0628600	0.079	0.498	0.133	0.514	2.134	0	0.054	-1.666	-2.909	-2.852
AK063572	0.575	1.191	1.088	0.894	2.487	0	-0.034	-1.679	-3.176	-2.851
AK103086	0.463	0.506	0.366	0.196	2.811	0	-1.502	-1.827	-2.057	-2.713
AK106649	0.641	0.802	0.234	-0.02	3.015	0	-1.387	-1.744	-2.066	-2.275
AK107988	0.691	0.179	0.179	-0.194	3.131	0	-1.402	-1.828	-2.301	-2.46
AK120736	0.161	0.111	0.492	0.336	3.158	0	-1.404	-2.122	-1.848	-2.604
AK061301	0.671	-0.056	0.423	0.403	3.315	0	-1.369	-1.839	-2.41	-2.937
AK105708	0.852	0.504	0.27	0.049	3.155	0	-0.829	-2.343	-2.253	-2.23
AK067182	0.863	0.646	0.15	-0.104	3.507	0	-0.657	-1.939	-2.159	-3.124
AK109402	0.551	0.076	0.185	0.007	3.113	0	-0.621	-1.862	-2.206	-3.056
AK062516	0.429	0.543	0.238	0.18	3.378	0	-0.95	-2.18	-2.812	-3.385
AB080248	0.113	0.889	0.511	-0.24	2.973	0	-1.086	-1.772	-2.231	-2.82
AK119316	0.176	0.922	0.535	-0.184	2.678	0	-1.202	-1.905	-2.014	-2.497
Os07g0639900	0.012	0.852	0.517	-0.517	2.944	0	-0.834	-1.606	-2.441	-3.112
AK101769	0.009	0.815	0.4	-0.068	2.628	0	-0.315	-1.713	-2.286	-2.835
AK060646	0.493	0.787	0.966	0.105	3.015	0	-0.904	-2.154	-2.304	-3.04
AK061599	0.933	0.694	0.618	0.726	2.778	0	-0.082	-1.868	-2.325	-2.525
Os04g0140400	1.008	0.906	0.846	0.621	3.004	0	-0.062	-2.167	-2.213	-2.477
AK105352	0.595	0.318	0.684	0.763	3.042	0	0.187	-2.002	-2.36	-2.483
AK070518	0.456	0.815	0.824	0.125	2.74	0	0.044	-1.874	-2.419	-2.389
Os12g0590500	0.608	0.907	0.715	0.345	2.702	0	-0.072	-1.828	-2.251	-2.249
AK122177	0.711	1.079	0.579	0.041	2.736	0	0.006	-1.591	-2.142	-2.245
Os01g0347500	0.998	0.626	0.714	0.446	3.31	0	-0.662	-2.15	-2.562	-2.81
Os01g0348000	1.102	0.796	0.745	0.558	3.264	0	-0.77	-2.1	-2.636	-2.702
AK062787	0.994	0.588	0.804	0.553	2.884	0	-0.634	-2.263	-2.485	-2.516
AK102192	0.741	0.509	0.824	0.531	3.126	0	-0.7	-1.992	-2.266	-2.771
AK064612	1.265	0.633	0.727	0.723	3.325	0	-0.322	-1.987	-2.73	-2.677
AK061294	0.3	0.579	0.268	0.461	2.947	0	-0.552	-1.668	-2.446	-2.468
AK103001	0.444	0.621	0.539	0.234	2.691	0	-0.71	-1.297	-2.277	-2.531
AK110545	0.373	0.762	0.79	0.768	2.843	0	-0.502	-1.104	-2.51	-2.462
AK101663	0.193	0.627	0.39	0.767	2.8	0	-0.85	-1.176	-1.993	-2.884
AK058886	0.38	0.733	0.975	0.341	2.56	0	-0.584	-1.616	-1.875	-2.506
AK070820	0.87	1.093	0.866	0.214	2.343	0	-1.065	-1.703	-2.399	-2.268
AK121015	0.948	0.896	0.56	-0.089	2.795	0	-1.135	-1.536	-2.517	-2.385
AK062106	1.053	0.916	0.843	-0.001	2.982	0	-0.847	-1.801	-2.134	-2.7
AK105932	1.401	1.375	1.019	0.514	2.574	0	-0.925	-1.934	-2.15	-2.15
AK062810	0.418	0.047	0.241	0.249	2.949	0	-0.721	-2.644	-2.603	-2.82
AK105320	0.645	0.274	0.231	-0.045	2.539	0	-0.237	-2.528	-2.682	-2.872
AK108553	0.365	0.74	0.595	0.324	2.503	0	-0.849	-2.409	-2.829	-2.726
AK106887	0.895	0.866	0.78	0.258	2.556	0	-1.09	-2.422	-1.986	-2.129
Os09g0505400	1.165	0.929	0.603	0.523	2.246	0	-1.032	-2.087	-2.059	-1.955
AK064045	0.9	0.685	0.79	0.897	2.65	0	-1.127	-2.207	-2.08	-2.341
Os10g0122500	1.106	0.37	0.705	0.54	2.117	0	-0.748	-2.161	-1.857	-1.772
AK059635	0.634	0.559	0.416	0.812	2.431	0	-0.566	-2.18	-2.122	-2.009
AK103685	0.258	0.752	0.729	0.104	3.591	0	-1.394	-2.477	-2.126	-2.817
AK119403	-0.117	0.879	0.492	0.554	3.302	0	-1.031	-2.564	-2.12	-3.137
Os03g0264800	0.197	1.482	0.672	0.334	3.06	0	-0.91	-1.505	-2.75	-2.055
AK112062	0.283	0.65	0.213	0.003	2.995	0	-0.408	-2.124	-2.68	-3.083
Os03g0287800	-0.069	0.575	0.1	0.247	2.985	0	-0.165	-1.992	-2.831	-3.008
AK059502	-0.25	0.712	0.459	0.142	2.797	0	-0.076	-1.894	-3.131	-3.459
AK102410	-0.155	0.821	0.621	0.071	3.001	0	-0.484	-2.519	-2.916	-3.427
AK105452	-0.463	0.591	-0.062	-0.127	2.568	0	-0.684	-2.108	-2.871	-3.421
AK069631	0.789	1.122	0.509	0.076	2.78	0	-0.656	-1.996	-2.921	-3.474
AK103397	0.279	1.3	0.587	-0.287	3.06	0	-0.587	-1.725	-2.8	-3.552
AK061160	-0.459	1.137	0.163	-0.731	2.565	0	-0.991	-1.759	-2.931	-3.346
Os03g0607600	-0.567	1.09	0.217	-0.053	2.746	0	-0.985	-1.993	-3.137	-3.974
AK059019	0.156	0.339	-0.206	-0.374	2.51	0	-0.389	-1.06	-2.556	-2.833
AY302058	0.181	0.588	0.179	-0.273	2.85	0	-0.334	-1.292	-2.616	-3.321
AK107141	0.15	0.652	0.008	0.126	3.14	0	-0.278	-0.924	-2.352	-2.784
AK109082	0.388	-0.053	0.097	-0.372	3.299	0	-0.487	-1.118	-2.503	-3.116
AK119465	0.225	0.103	-0.434	0.015	2.769	0	-0.377	-1.726	-2.71	-3.09
AK099491	0.067	0.422	-0.045	-0.939	3.042	0	-0.883	-1.363	-2.572	-3.325
AK065138	-0.533	0.683	-0.263	-0.36	3.187	0	-0.447	-1.36	-2.637	-3.532
AK058938	0.788	1.392	0.556	0.115	2.984	0	-1.579	-2.57	-2.971	-3.431
AK108032	0.865	1.352	0.757	-0.145	2.711	0	-1.546	-2.515	-3.037	-3.089
AK121555	0.54	1.64	0.674	-0.096	2.701	0	-1.855	-2.863	-2.684	-3.088
AK106449	0.603	1.218	0.729	0.29	3.01	0	-0.978	-3.213	-2.766	-3.113
AK071470	0.369	1.708	1.146	0.61	2.764	0	-1.501	-2.92	-3.19	-3.15
AK073230	-0.261	1.319	0.934	0.461	2.64	0	-1.779	-2.5	-3.281	-3.228
AK103106	0.84	1.445	0.917	0.669	2.948	0	-2.12	-2.665	-2.682	-2.761
AK110881	0.517	1.385	0.641	0.568	3.379	0	-2.126	-3.039	-3.211	-2.722
AK063495	0.396	1.325	0.687	0.349	3.139	0	-2.629	-2.302	-2.48	-2.908
Os05g0213900	0.669	0.705	0.946	0.494	3.434	0	-1.525	-3.215	-3.35	-3.099
AK059482	0.152	1.224	0.4	-0.111	2.833	0	-2.781	-3.149	-3.018	-2.962
AK062302	-0.017	1.297	0.55	-0.61	3.204	0	-2.595	-2.689	-2.692	-3.146
AK070313	0.185	1.376	0.617	0.186	3.49	0	-2.857	-3.079	-3.275	-3.398
AK101928	0.314	1.645	0.879	-0.085	3.295	0	-2.434	-3.517	-3.423	-3.245
AK073621	0.681	1.553	1.23	0.695	4.023	0	-2.477	-2.946	-3.076	-3.183
AK110943	1.222	2.068	1.325	0.718	3.29	0	-2.434	-3.143	-3.066	-2.852
AK063135	1.272	1.216	0.834	0.226	3.356	0	-1.641	-1.93	-2.491	-2.901
AK073288	0.974	1.402	0.974	0.319	3.573	0	-1.774	-2.225	-2.104	-3.19
AK073950	0.809	1.822	1.204	0.308	4.309	0	-1.693	-2.33	-2.623	-3.194
AK111803	0.373	1.441	0.826	1.339	3.46	0	-2.634	-2.251	-2.934	-3.362
AK106759	0.91	1.765	0.784	-0.092	3.771	0	-2.899	-3.1	-3	-3.789
AK108922	0.37	-0.126	0.014	0.224	3.634	0	-1.63	-2.435	-2.814	-2.83
AK110383	0.495	0.361	0.071	0.258	3.867	0	-2.076	-3.136	-2.85	-2.698
Os05g0363500	0.439	0.353	0.277	0.84	4.168	0	-1.714	-2.596	-2.388	-2.961
AK063943	0.01	0.713	0.19	0.216	3.654	0	-2.894	-3.109	-2.986	-3.267
AK102449	-0.23	0.281	0.042	-0.026	3.542	0	-2.225	-2.999	-2.524	-3.368
AK071546	-1.017	1.969	-0.251	-0.471	3.343	0	-2.439	-2.418	-1.863	-3.582
AY530101	-0.998	1.444	0.005	0.011	2.511	0	-1.166	-2.412	-2.396	-3.785
AK068047	0.675	1.876	1.016	0.017	3.428	0	-0.746	-0.721	-0.903	-3.361
AK105348	0.188	2.417	1.536	-0.386	1.897	0	-2.589	-2.232	-2.719	-3.334
AK108590	-0.215	1.994	1.146	-1.139	2.68	0	-3.109	-3.166	-3.006	-4.235
AK102927	0.324	1.482	0.728	0.16	5.025	0	-3.34	-1.59	-1.623	-1.663
AK121236	0.735	2.358	1.443	0.245	3.546	0	-3.022	-2.055	-1.708	-2.297
AK107468	0.67	1.89	1.588	0.622	4.396	0	-4.012	-2.103	-2.764	-3.716
AK110607	-1.073	1.058	0.408	0.225	1.733	0	-3.918	-1.419	-2.16	-2.178
AK121601	-0.257	0.703	0.568	0.878	0.237	0	-2.614	-1.658	-1.583	-1.499
AK111692	-0.695	1.225	1.229	1.738	1.178	0	-2.296	-1.098	-2.021	-3.619
AK062951	-0.082	0.386	-0.095	-0.218	3.386	0	-2.522	-2.565	-0.353	-0.273
AK058673	-0.648	0.261	-0.223	-2.158	1.434	0	-1.967	-4.953	-4.563	-4.751
AK121881	-1.74	-1.356	-1.884	-2.258	2.376	0	-3.756	-4.054	-4.562	-4.673
AB040744	0.184	-1.648	-1.795	-1.71	-0.073	0	0.077	-3.365	-4.993	-4.562
AK106447	-0.193	-0.844	-2.757	-2.323	0.881	0	-0.185	-3.666	-5.778	-5.492
AY345234	0.151	-1.469	-1.477	-0.998	1.69	0	0.661	-4.363	-5.024	-5.002
AK100268	-0.814	-2.007	-3.188	-2.71	-0.625	0	-0.029	-3.634	-4.368	-4.719
Os09g0357400	-1.783	-1.606	-3.395	-3.005	-0.216	0	-1.242	-2.974	-3.807	-4.816
AK066430	-1.265	-1.046	-2.285	-2.536	0.749	0	-0.793	-4.085	-4.011	-4.129
AK106041	-0.495	-2.686	-2.766	-2.573	0.018	0	-1.435	-4.465	-4.322	-3.961
AK066954	-0.915	-1.599	-2.184	-2.723	3.342	0	-1.391	-3.036	-4.515	-4.303
[truncated: 8,539 more rows]
