# Supplementary material for: Transcriptome analysis of leaf and root of rice seedling to acute dehydration
Source: Rice (N Y). 2013 Dec 16;6(1):38. doi: 10.1186/1939-8433-6-38 (PMC3878681; doi:10.1186/1939-8433-6-38)
Supplement: Additional file 3: Table S3 — List of are significantly affected GO terms related to Biological Process (a), Molecular Function (b), Cellular Component (c), and converted value of 284 Biological Processe terms (d). [file 1939-8433-6-38-S3.xlsx]

## Sheet: Table S3a
Biological Process	L0.5			L2			L6			L12			R0.5			R2			R6			R12
	Under	Over	Change	Under	Over	Change	Under	Over	Change	Under	Over	Change	Under	Over	Change	Under	Over	Change	Under	Over	Change	Under	Over	Change
GO:0045337_farnesyl diphosphate biosynthetic process								0.0496
GO:0009642_response to light intensity						0.0022		0.0493	0.0304						0.0952		0.0005	0.0236					0
GO:0009719_response to endogenous stimulus								0.0361								0.0349	0.0296	0
GO:0009725_response to hormone stimulus								0.0359								0.0477	0.0122	0
GO:0006720_isoprenoid metabolic process						0.0271		0.0358	0.0297								0.0341
GO:0009644_response to high light intensity						0.0016		0.029				0.0365			0.0453		0.0005						0
GO:0009611_response to wounding								0.0265								0.0378			0.0002		0.001	0.0049		0.008
GO:0006950_response to stress			0			0	0.002	0.0054	0	0.0003		0			0	0	0.0006	0	0		0	0	0.0061	0
GO:0019438_aromatic compound biosynthetic process						0		0.005	0.0181			0.0064									0.0289			0.0335
GO:0009628_response to abiotic stimulus			0.0225			0	0.002	0.0047	0	0.0053		0			0.0022		0.0009	0			0		0.0013	0.0059
GO:0009808_lignin metabolic process						0.0022		0.0017	0.0304								0.0351
GO:0042221_response to chemical stimulus						0.0063		0	0.0003			0.01				0.0016	0.0049	0	0.0279		0		0.0227	0.0011
GO:0009266_response to temperature stimulus			0.0071			0.0059		0	0.0003			0.0006			0.4403		0.0008	0			0.0106		0	0.0092
GO:0009408_response to heat			0			0.0022		0	0.0353						0.2774		0.0008	0.0032					0
GO:0050896_response to stimulus			0.0025	0.0208		0	0	0	0	0		0			0	0	0.0006	0	0.0002		0	0	0.0157	0
GO:0009809_lignin biosynthetic process						0.0019		0	0.0295
GO:0006470_protein amino acid dephosphorylation																	0.0456
GO:0030001_metal ion transport																	0.0438
GO:0010039_response to iron ion																	0.0432
GO:0009416_response to light stimulus							0.0074		0.0131	0.0055		0.0268			0.0077		0.0376
GO:0016108_tetraterpenoid metabolic process																	0.0358
GO:0016116_carotenoid metabolic process																	0.0358
GO:0019748_secondary metabolic process				0.0032		0	0.0317		0	0.0121		0.0006			0.3673		0.0352	0.0386			0.0476			0.0233
GO:0006721_terpenoid metabolic process						0.0065			0.029						0.443		0.029
GO:0009688_abscisic acid biosynthetic process																	0.0261	0.0394
GO:0043289_apocarotenoid biosynthetic process																	0.0261	0.0394
GO:0009773_photosynthetic electron transport in photosystem I							0.032			0.0258							0.0238
GO:0006979_response to oxidative stress						0.0132			0.0381						0.1335	0.0181	0.0235	0	0.0019		0	0.0023		0
GO:0042445_hormone metabolic process																	0.0205
GO:0015977_carbon utilization by fixation of carbon dioxide															0.2272		0.0198						0.0447
GO:0022900_electron transport chain																	0.0133						0.0478
GO:0016109_tetraterpenoid biosynthetic process																	0.0128
GO:0016117_carotenoid biosynthetic process																	0.0128
GO:0006970_response to osmotic stress												0.0224					0.0094	0.0131			0.008
GO:0009765_photosynthesis, light harvesting							0.038			0.0008		0.0364			0.0079		0.0062				0.0483		0.0164
GO:0015976_carbon utilization															0.202		0.0047						0.0071
GO:0009415_response to water																	0.0046	0.0088			0.0031
GO:0009414_response to water deprivation																	0.0043	0.0091			0.0033		0.0406
GO:0009651_response to salt stress						0.0418			0.0113			0.0048					0.0025	0.0096			0.0128
GO:0042542_response to hydrogen peroxide															0.1956		0.0017						0.0012
GO:0019684_photosynthesis, light reaction							0		0.0057	0		0.0032			0.0456		0.0017	0			0.0022		0	0.0113
GO:0006091_generation of precursor metabolites and energy																	0.0015						0.0012
GO:0015979_photosynthesis				0.0272			0		0.0036	0		0.0004			0.0018		0.0014	0.0095			0.048		0	0.0124
GO:0009737_response to abscisic acid stimulus									0.021								0.0014	0.0018
GO:0009767_photosynthetic electron transport chain							0.0259			0.0211							0.0008	0.039					0.0022
GO:0009228_thiamin biosynthetic process																							0.0472
GO:0009768_photosynthesis, light harvesting in photosystem I										0.002		0.0206			0.0112						0.0107		0.0147	0.0227
GO:0051704_multi-organism process						0.0282			0.0025	0.0055		0.0003			0.0209	0		0	0.001		0	0.0009		0
GO:0008152_metabolic process							0.0121		0.0057	0.0113		0.0041							0.0002		0	0		0
GO:0048544_recognition or rejection of self pollen			0.033			0.0085	0.012		0.0025	0		0			0.018	0		0	0		0	0		0
GO:0009875_pollen-pistil interaction						0.0016	0.0154		0.002	0		0			0.0111	0		0	0		0	0		0
GO:0008037_cell recognition						0.0277	0.0331		0.0131	0		0			0.0145	0		0	0		0	0		0
GO:0006260_DNA replication													0.0038		0.0105	0		0.0016	0		0	0		0
GO:0006468_protein amino acid phosphorylation			0.0308			0	0.0129		0	0		0	0		0	0		0	0		0	0		0
GO:0006412_translation																			0		0	0		0
GO:0009987_cellular process																0.0232			0		0	0		0
GO:0016043_cellular component organization and biogenesis																0.0349			0		0.001	0		0
GO:0006996_organelle organization and biogenesis																0.0081			0		0.0006	0		0
GO:0042254_ribosome biogenesis							0.037									0.0017			0		0	0		0
GO:0044238_primary metabolic process																			0		0	0		0
GO:0019538_protein metabolic process																			0		0	0		0
GO:0044267_cellular protein metabolic process																			0		0	0		0
GO:0044260_cellular macromolecule metabolic process																			0		0	0		0
GO:0044237_cellular metabolic process							0.0118			0.0017		0.0374							0		0	0		0
GO:0009605_response to external stimulus									0.0311							0.044			0.0002		0.0004	0		0.0002
GO:0006952_defense response							0.0019		0.0124	0		0.0006			0.0035	0.0183			0.001		0.0007	0		0.0002
GO:0016310_phosphorylation						0.0004			0.002	0		0	0		0	0		0.0015	0		0	0		0.0002
GO:0022613_ribonucleoprotein complex biogenesis and assembly																			0		0	0		0.0002
GO:0009664_plant-type cell wall organization and biogenesis																0.0379			0.0008		0.0016	0		0.0002
GO:0051301_cell division																0.0192			0.0052		0.0078	0		0.0003
GO:0006796_phosphate metabolic process						0.0017			0.0017	0		0	0		0	0		0	0.0002		0	0		0.0015
GO:0006793_phosphorus metabolic process						0.0011			0.0009	0		0	0		0	0		0	0.0002		0	0		0.0015
GO:0006464_protein modification process						0.0062	0.0291		0.0009	0		0	0		0	0		0.0115	0.0002		0.0011	0.0011		0.0017
GO:0043687_post-translational protein modification						0.0015	0.014		0.0003	0		0	0		0	0		0.0017	0.0002		0.0007	0.0002		0.0017
GO:0044249_cellular biosynthetic process																			0.0002		0.0229	0		0.0017
GO:0043412_biopolymer modification						0.0024	0.0076		0.0003	0		0	0		0	0		0.0132	0.0002		0.0016	0		0.0018
GO:0009828_plant-type cell wall loosening																			0.0237		0.0296	0.0005		0.0022
GO:0006259_DNA metabolic process	0.01									0.0022					0.2774	0		0.039	0		0.0081	0		0.0022
GO:0009856_pollination									0.0117	0		0.0005			0.1995	0		0	0.009		0.0225	0.003		0.0027
GO:0006725_aromatic compound metabolic process						0			0.003			0.0005							0.0037		0	0.0039		0.0028
GO:0006626_protein targeting to mitochondrion															0.4437							0.002		0.0034
GO:0022402_cell cycle process																0.0447			0.0171		0.0239	0		0.004
GO:0034470_ncRNA processing							0.0014		0.03	0		0.0058			0.0458	0.0352			0.0002		0.0081	0		0.0056
GO:0016072_rRNA metabolic process							0.0335			0.0117					0.1935	0		0.0212	0.0002		0.0021	0		0.0063
GO:0040007_growth																			0.0147		0.0223	0.0014		0.0078
GO:0008361_regulation of cell size																			0.0143		0.0165	0.0011		0.0081
GO:0009826_unidimensional cell growth																			0.0336		0.0289	0.005		0.0091
GO:0007049_cell cycle																0.0018			0.0018		0.0231	0		0.0092
GO:0007169_transmembrane receptor protein tyrosine kinase signaling pathway						0.006			0.0409	0.002		0.0009	0		0	0.0019			0.0089		0.0164	0.0022		0.0093
GO:0016049_cell growth																			0.0275		0.0248	0.0022		0.0093
GO:0009827_plant-type cell wall modification																			0.0371			0.0032		0.011
GO:0019752_carboxylic acid metabolic process												0.0491							0.0233			0.0025		0.0111
GO:0006082_organic acid metabolic process																			0.0234			0.0027		0.0114
GO:0006261_DNA-dependent DNA replication			0.0327							0.0022					0.2343	0		0.0139	0.0007		0.0153	0		0.0115
GO:0006519_amino acid and derivative metabolic process																			0.0243		0.0475	0.0022		0.0115
GO:0007167_enzyme linked receptor protein signaling pathway						0.0057			0.0338	0.0022		0.0006	0		0	0.0024			0.0104		0.0187	0.0023		0.0122
GO:0009699_phenylpropanoid biosynthetic process						0.0011									0.314				0.0281		0.0164	0.0097		0.0134
GO:0009058_biosynthetic process																			0.0002			0		0.0135
GO:0009698_phenylpropanoid metabolic process						0.001									0.2987				0.0141		0.0078	0.014		0.0158
GO:0000910_cytokinesis																			0.0236		0.0225	0.0086		0.0225
GO:0051707_response to other organism									0.0151			0.0044			0.0813	0.0185		0.0026	0.038		0.0049			0.0234
GO:0022610_biological adhesion																0.0016		0.0041	0.0011		0.0007	0.004		0.024
GO:0007017_microtubule-based process																			0.0146			0		0.0242
GO:0022403_cell cycle phase																						0.004		0.0244
GO:0007166_cell surface receptor linked signal transduction						0.0026				0.0054		0.0019	0		0	0.0018			0.0019		0.0115	0.0022		0.0256
GO:0048285_organelle fission																								0.0257
GO:0007626_locomotory behavior																						0.0117		0.0257
GO:0010119_regulation of stomatal movement												0.0252												0.0262
GO:0016053_organic acid biosynthetic process						0.0091						0.0285			0.445				0.0141		0.0186			0.0265
GO:0046394_carboxylic acid biosynthetic process						0.0091						0.0285			0.445				0.0141		0.0186			0.0265
GO:0044270_nitrogen compound catabolic process																			0.0082		0.0115	0.0116		0.0265
GO:0000279_M phase															0.4609				0.028			0.0039		0.0265
GO:0043170_macromolecule metabolic process																0.0481			0		0.0061	0		0.0266
GO:0006949_syncytium formation																			0.0244			0.0074		0.0291
GO:0006270_DNA replication initiation										0.0378					0.3084	0.0069			0.0141			0.0032		0.0311
GO:0008150_biological_process																			0.0263			0.0049		0.0317
GO:0002376_immune system process												0.0064			0.3861									0.0335
GO:0009687_abscisic acid metabolic process																		0.0437			0.0352			0.0342
GO:0043288_apocarotenoid metabolic process																		0.0437			0.0352			0.0342
GO:0009063_amino acid catabolic process																			0.0144		0.0162	0.0204		0.035
GO:0009310_amine catabolic process																			0.0144		0.0162	0.0204		0.035
GO:0010118_stomatal movement												0.0033												0.0399
GO:0045793_positive regulation of cell size																								0.0401
GO:0042398_amino acid derivative biosynthetic process						0.0082																0.0359		0.0405
GO:0006364_rRNA processing							0.0378			0.013					0.3137	0.0227			0.0008		0.0079	0.0028		0.0406
GO:0007155_cell adhesion																0.0048		0.01	0.0023		0.0021	0.0093		0.0406
GO:0009607_response to biotic stimulus									0.0189			0.0099			0.1866	0.0226		0.0087			0.0116			0.0431
GO:0007018_microtubule-based movement																0.0179			0.007			0.0064		0.0431
GO:0033205_cytokinesis during cell cycle																								0.0437
GO:0006546_glycine catabolic process																			0.0072		0.0222	0.0122		0.0462
GO:0009071_serine family amino acid catabolic process																			0.0072		0.0222	0.0122		0.0462
GO:0044403_symbiosis, encompassing mutualism through parasitism																								0.0468
GO:0044419_interspecies interaction between organisms																								0.0468
GO:0015802_basic amino acid transport																		0.018
GO:0045471_response to ethanol															0.2649			0.018			0.0286
GO:0006166_purine ribonucleoside salvage																			0.0135		0.0286	0.0198
GO:0043174_nucleoside salvage																			0.0135		0.0286	0.0198
GO:0010216_maintenance of DNA methylation																						0.0198
GO:0009741_response to brassinosteroid stimulus																0.0197		0.0225			0.0165	0.045
GO:0042330_taxis																			0.0262			0.0115
GO:0009861_jasmonic acid and ethylene-dependent systemic resistance						0.0292						0.0048
GO:0010337_regulation of salicylic acid metabolic process																					0.0474
GO:0015800_acidic amino acid transport																		0.033
GO:0018202_peptidyl-histidine modification																					0.0474
GO:0009133_nucleoside diphosphate biosynthetic process																			0.0237		0.0474	0.0359
GO:0046085_adenosine metabolic process																			0.0237		0.0474	0.0359
GO:0051495_positive regulation of cytoskeleton organization and biogenesis																						0.0359
GO:0043681_protein import into mitochondrion																						0.0359
GO:0042814_monopolar cell growth																						0.0359
GO:0006955_immune response												0.0044			0.4433
GO:0007610_behavior																			0.0366		0.0484	0.0222
GO:0043101_purine salvage																			0.0147		0.0352	0.024
GO:0007010_cytoskeleton organization and biogenesis																						0.0028
GO:0010101_post-embryonic root morphogenesis																						0.017
GO:0010102_lateral root morphogenesis																						0.017
GO:0009409_response to cold							0.0468		0.0337			0.0126
GO:0006575_amino acid derivative metabolic process						0.005													0.0438
GO:0046942_carboxylic acid transport																0.0068		0	0.0295		0.0022
GO:0043473_pigmentation																			0.0274
GO:0009831_plant-type cell wall modification during multidimensional cell growth																						0.0372
GO:0000725_recombinational repair																			0.0409		0.0483
GO:0009814_defense response, incompatible interaction									0.0165			0.0005
GO:0016128_phytosteroid metabolic process															0.4909	0.0237						0.0428
GO:0016131_brassinosteroid metabolic process															0.4909	0.0237						0.0428
GO:0000278_mitotic cell cycle																						0.0441
GO:0006954_inflammatory response																			0.0244			0.0469
GO:0006629_lipid metabolic process						0.0084			0.0394			0.0441
GO:0006520_amino acid metabolic process																						0.0401
GO:0045087_innate immune response							0.0334		0.0299	0.0369		0.0019			0.4425
GO:0015849_organic acid transport																0.0017		0	0.0335		0.0031
GO:0032787_monocarboxylic acid metabolic process												0.0439							0.0412
GO:0043094_metabolic compound salvage							0.0325
GO:0016481_negative regulation of transcription							0.0331			0.0127					0.3877	0.022			0.0355
GO:0008033_tRNA processing										0.0367					0.2977
GO:0042547_cell wall modification during multidimensional cell growth																						0.045
GO:0010629_negative regulation of gene expression							0.0343			0.0185					0.4422	0.0234			0.0381
GO:0009832_plant-type cell wall biogenesis																0.0476
GO:0000724_double-strand break repair via homologous recombination																			0.0262
GO:0009059_macromolecule biosynthetic process																			0.0005			0
GO:0006865_amino acid transport																0.0442		0.003			0.0165
GO:0007154_cell communication															0.2875	0.043			0.0366
GO:0009624_response to nematode													0.05		0.0797	0.0188		0	0.036		0.0486
GO:0006267_pre-replicative complex assembly															0.1454				0.0401
GO:0009132_nucleoside diphosphate metabolic process																			0.0401
GO:0009813_flavonoid biosynthetic process						0.021									0.1334
GO:0048527_lateral root development																						0.0469
GO:0015837_amine transport																0.0442		0.004			0.0187
GO:0009069_serine family amino acid metabolic process																						0.0417
GO:0008283_cell proliferation										0.0023		0.0038			0.3676	0.0442			0.0062		0.0115	0.0258
GO:0009812_flavonoid metabolic process						0.0089									0.1317
GO:0006694_steroid biosynthetic process																						0.0394
GO:0010558_negative regulation of macromolecule biosynthetic process							0.038			0.0277					0.3657	0.0376
GO:0051726_regulation of cell cycle															0.2949	0.018						0.0467
GO:0044255_cellular lipid metabolic process						0.041						0.0475
GO:0030243_cellulose metabolic process																0.0444			0.0323
GO:0030244_cellulose biosynthetic process																0.0444			0.0323
GO:0042742_defense response to bacterium																0.0393		0.0226			0.0484
GO:0007127_meiosis I															0.4721				0.0337
GO:0045137_development of primary sexual characteristics																					0.0332
GO:0006935_chemotaxis																			0.0436
GO:0006544_glycine metabolic process																			0.0298
GO:0051656_establishment of organelle localization				0.0256
GO:0045934_negative regulation of nucleobase, nucleoside, nucleotide and nucleic acid metabolic process							0.0365			0.0256
GO:0009902_chloroplast relocation				0.0038			0.0113			0.0102
GO:0051644_plastid localization				0.0038			0.0113			0.0102
GO:0051667_establishment of plastid localization				0.0038			0.0113			0.0102
GO:0001568_blood vessel development																					0.0286
GO:0001944_vasculature development																					0.0286
GO:0009890_negative regulation of biosynthetic process							0.0343			0.0185					0.442	0.0443
GO:0009617_response to bacterium																0.0371		0.0216			0.0478
GO:0006396_RNA processing							0.0019			0		0.0493			0.2954				0.0296			0.021
GO:0009072_aromatic amino acid family metabolic process						0.021			0.0321			0.0009
GO:0010605_negative regulation of macromolecule metabolic process										0.0285					0.3674	0.0484
GO:0009108_coenzyme biosynthetic process							0.0073			0.0023
GO:0022414_reproductive process										0.0126
GO:0008610_lipid biosynthetic process						0.0201
GO:0009658_chloroplast organization and biogenesis				0.0033		0.0282	0.0014		0.008	0.0015		0.0266			0.3473
GO:0030004_cellular monovalent inorganic cation homeostasis																					0.0198
GO:0055067_monovalent inorganic cation homeostasis																					0.0198
GO:0042698_ovulation cycle										0.0258					0.3467			0.0417
GO:0010268_brassinosteroid homeostasis							0.032			0.0258					0.3467
GO:0006928_cell motility																			0.0369
GO:0051674_localization of cell																			0.0369
GO:0032496_response to lipopolysaccharide															0.4426			0.033			0.0474
GO:0001763_morphogenesis of a branching structure																		0.033			0.0474
GO:0048754_branching morphogenesis of a tube																		0.033			0.0474
GO:0016114_terpenoid biosynthetic process						0.0426			0.0181
GO:0006281_DNA repair										0.0432
GO:0031324_negative regulation of cellular metabolic process										0.0128
GO:0046148_pigment biosynthetic process				0.0065			0.0015		0.0011	0		0.0006
GO:0006775_fat-soluble vitamin metabolic process									0.0079
GO:0009314_response to radiation							0.0139		0.0029	0.02		0.037			0.0117
GO:0000060_protein import into nucleus, translocation															0.462				0.0401
GO:0009892_negative regulation of metabolic process										0.0226
GO:0051640_organelle localization				0.0214
GO:0042440_pigment metabolic process				0.0032			0.0015		0.0009	0		0.0003
GO:0048519_negative regulation of biological process										0.0113
GO:0010236_plastoquinone biosynthetic process									0.031			0.0206
GO:0048066_pigmentation during development									0.031			0.0206
GO:0001751_compound eye photoreceptor cell differentiation									0.031
GO:0001754_eye photoreceptor cell differentiation									0.031
GO:0046530_photoreceptor cell differentiation									0.031
GO:0015698_inorganic anion transport				0.0147
GO:0006323_DNA packaging																			0.0246
GO:0006399_tRNA metabolic process										0.0332
GO:0016337_cell-cell adhesion																0.0376
GO:0009606_tropism				0.0182			0.0366
GO:0015674_di-, tri-valent inorganic cation transport							0.005			0.0128
GO:0009657_plastid organization and biogenesis				0.0012		0.0206	0.0021		0.0296	0.0054
GO:0048731_system development																			0.0348
GO:0008299_isoprenoid biosynthetic process									0.029
GO:0031497_chromatin assembly																			0.0246
GO:0009073_aromatic amino acid family biosynthetic process						0.0431						0.0129
GO:0046417_chorismate metabolic process						0.0431						0.0129
GO:0042362_fat-soluble vitamin biosynthetic process									0.0177
GO:0006817_phosphate transport				0.049
GO:0008285_negative regulation of cell proliferation																					0.0286
GO:0045926_negative regulation of growth										0.0102
GO:0022607_cellular component assembly																			0.0235
GO:0010467_gene expression																			0.0141			0.0073
GO:0009948_anterior/posterior axis specification												0.0494
GO:0009638_phototropism				0.0075
GO:0009626_plant-type hypersensitive response				0.0252			0.0093			0.0115
GO:0034050_host programmed cell death induced by symbiont				0.0252			0.0093			0.0115
GO:0010608_posttranscriptional regulation of gene expression												0.0435
GO:0006732_coenzyme metabolic process							0.0019			0.0009		0.036
GO:0051188_cofactor biosynthetic process				0.0031			0		0.0018	0		0.0016
GO:0007350_blastoderm segmentation						0.0221
GO:0043283_biopolymer metabolic process										0.0054					0.2962	0.0176			0.0368
GO:0046483_heterocycle metabolic process							0.0059		0.0112	0.0025		0.0006
GO:0008643_carbohydrate transport										0.0367
GO:0042375_quinone cofactor metabolic process							0.0334		0.0467	0.028
GO:0045426_quinone cofactor biosynthetic process							0.0334		0.0467	0.028
GO:0051186_cofactor metabolic process				0.0171			0		0.0003	0		0.0003
GO:0001738_morphogenesis of a polarized epithelium										0.0431
GO:0009639_response to red or far red light							0.0367								0.0729
GO:0006778_porphyrin metabolic process				0.0154			0.0016		0.0297	0		0.0022
GO:0033013_tetrapyrrole metabolic process				0.0154			0.0016		0.0297	0		0.0022
GO:0006779_porphyrin biosynthetic process				0.0051			0		0.0162	0		0.0098
GO:0033014_tetrapyrrole biosynthetic process				0.0051			0		0.0162	0		0.0098
GO:0015994_chlorophyll metabolic process				0.0376			0.0076			0.0015		0.0043
GO:0015995_chlorophyll biosynthetic process				0.0152			0.0014		0.0456	0.0006		0.0317
GO:0010257_NADH dehydrogenase complex assembly							0.0233
GO:0010257_NADH dehydrogenase complex assembly							0.0233

## Sheet: Table S3b
Molecular Function	L0.5			L2			L6			L12			R0.5			R2			R6			R12
	Under	Over	Change	Under	Over	Change	Under	Over	Change	Under	Over	Change	Under	Over	Change	Under	Over	Change	Under	Over	Change	Under	Over	Change
GO:0003777_microtubule motor activity								0.0094								0.0223			0.0026		0.0481	0		0.0115
GO:0004337_geranyltranstransferase activity								0.0056	0.031
GO:0016787_hydrolase activity								0.0018
GO:0004553_hydrolase activity, hydrolyzing O-glycosyl compounds						0.0269		0									0.0172	0.0155			0.0105		0.0187	0.0109
GO:0003824_catalytic activity						0	0.0021	0	0	0.0053		0				0.0003		0	0.0025		0	0	0.0189	0
GO:0003774_motor activity						0.0199		0											0.0295			0.0148
GO:0016798_hydrolase activity, acting on glycosyl bonds								0
GO:0046943_carboxylic acid transmembrane transporter activity																	0.0481	0.0017			0.0062
GO:0004601_peroxidase activity			0.0017	0.0026		0.0004	0.0015		0	0.0017		0.002	0.012		0	0	0.0478	0	0		0	0		0
GO:0016684_oxidoreductase activity, acting on peroxide as acceptor			0.0017	0.0026		0.0004	0.0015		0	0.0017		0.002	0.012		0	0	0.0478	0	0		0	0		0
GO:0016830_carbon-carbon lyase activity							0.0351		0.0085			0.0378					0.0377
GO:0046873_metal ion transmembrane transporter activity																	0.0353
GO:0045543_gibberellin 2-beta-dioxygenase activity																	0.0341
GO:0046527_glucosyltransferase activity																	0.029	0.0039
GO:0016209_antioxidant activity			0.0256	0.004		0.0056	0.0015		0	0.0009		0.0005	0.0119		0	0	0.0268	0	0		0	0		0
GO:0016491_oxidoreductase activity						0.0207			0.0029			0.0266				0.0439	0.0257	0	0.0249		0.0046	0.0082		0.0002
GO:0015081_sodium ion transmembrane transporter activity																	0.0238
GO:0004722_protein serine/threonine phosphatase activity																	0.0236						0.0352
GO:0015079_potassium ion transmembrane transporter activity																	0.022
GO:0051920_peroxiredoxin activity																	0.0162
GO:0035251_UDP-glucosyltransferase activity																	0.0118
GO:0046906_tetrapyrrole binding										0.0284							0.0062						0.0064
GO:0016758_transferase activity, transferring hexosyl groups																	0.0048	0.0155
GO:0008194_UDP-glycosyltransferase activity																	0.0032						0.0261
GO:0016168_chlorophyll a/b binding							0.0289			0.0055					0.0337		0.0032						0.001
GO:0016984_ribulose-bisphosphate carboxylase activity																	0.0023	0.0417					0.0472
GO:0016757_transferase activity, transferring glycosyl groups																							0.0478
GO:0004607_phosphatidylcholine-sterol O-acyltransferase activity																							0.0472
GO:0045735_nutrient reservoir activity						0.0408																	0.0045	0.0078
GO:0008374_O-acyltransferase activity																							0.002
GO:0019825_oxygen binding	0.02		0			0.0021			0.0295												0.0288		0.0007
GO:0016740_transferase activity						0.0081	0.0016		0	0		0	0.0027		0.0024	0		0	0		0	0		0
GO:0005198_structural molecule activity																			0		0	0		0
GO:0016301_kinase activity						0.0022	0.0074		0.0009	0		0	0		0	0		0	0		0	0		0
GO:0016772_transferase activity, transferring phosphorus-containing groups						0.0021	0.0015		0.0003	0		0	0		0	0		0	0		0	0		0
GO:0005524_ATP binding						0.0064	0.0127		0.0179	0.0006		0.01	0.0035		0.0105	0.0193			0.0036		0.0306	0		0.0037
GO:0032559_adenyl ribonucleotide binding						0.0106	0.0138		0.0295	0.0007		0.01	0.0044		0.0142	0.0231			0.0061		0.0486	0		0.0062
GO:0030554_adenyl nucleotide binding						0.0091	0.0077		0.0129	0.0006		0.0101	0.0118		0.0238	0.048			0.0145			0		0.0083
GO:0005372_water transporter activity																			0.0143		0.0315	0.0064		0.0092
GO:0015250_water channel activity																			0.0143		0.0315	0.0064		0.0092
GO:0030145_manganese ion binding																								0.0178
GO:0004375_glycine dehydrogenase (decarboxylating) activity																			0.0029		0.0081	0.0048		0.0179
GO:0016642_oxidoreductase activity, acting on the CH-NH2 group of donors, disulfide as acceptor																			0.0029		0.0081	0.0048		0.0179
GO:0008144_drug binding																					0.0482			0.0239
GO:0008094_DNA-dependent ATPase activity										0.0045						0.0182			0.0019		0.0157	0.002		0.0239
GO:0004888_transmembrane receptor activity						0.0131	0.014		0.0139	0.0056		0.0363									0.0244			0.0242
GO:0004497_monooxygenase activity																					0.0495			0.025
GO:0030246_carbohydrate binding																					0.0158			0.0271
GO:0016709_oxidoreductase activity, acting on paired donors, with incorporation or reduction of molecular oxygen, NADH or NADPH as one donor, and incorporation of one atom of oxygen							0.0289			0.0055		0.027										0.0394		0.0303
GO:0003887_DNA-directed DNA polymerase activity																			0.0237			0.004		0.0336
GO:0019199_transmembrane receptor protein kinase activity									0.0467	0.0052		0.0022												0.0342
GO:0008266_poly(U) binding																		0.004			0.0483			0.0353
GO:0004017_adenylate kinase activity																			0.0401					0.0401
GO:0004185_serine carboxypeptidase activity																			0.0294		0.0307			0.0431
GO:0032553_ribonucleotide binding										0.0113									0.0142			0		0.0432
GO:0032555_purine ribonucleotide binding										0.0113									0.0142			0		0.0432
GO:0004675_transmembrane receptor protein serine/threonine kinase activity						0.0399			0.0132			0.0494												0.0462
GO:0008236_serine-type peptidase activity																			0.0082		0.0253	0.0439		0.0466
GO:0017171_serine hydrolase activity																			0.0082		0.0253	0.0439		0.0466
GO:0005527_macrolide binding							0.0367														0.0498			0.0469
GO:0005528_FK506 binding							0.0367														0.0498			0.0469
GO:0004040_amidase activity																		0.018
GO:0003735_structural constituent of ribosome																			0		0	0		0
GO:0016728_oxidoreductase activity, acting on CH or CH2 groups, disulfide as acceptor																						0.0198
GO:0017076_purine nucleotide binding							0.0366			0.0066									0.0279			0
GO:0016773_phosphotransferase activity, alcohol group as acceptor										0.0045		0.0042	0.0143		0.0493	0		0.043	0.0263			0.0115
GO:0050734_hydroxycinnamoyltransferase activity																		0.033			0.0474
GO:0030515_snoRNA binding																			0.0237		0.0474	0.0359
GO:0004001_adenosine kinase activity																			0.0237		0.0474	0.0359
GO:0004872_receptor activity				0.0169		0.0192	0.0067		0.0312	0.0006		0.0066
GO:0034061_DNA polymerase activity																0.0476			0.0284			0.0093
GO:0000166_nucleotide binding							0.037			0.0066			0.0296			0.0081			0.0058			0
GO:0004674_protein serine/threonine kinase activity												0.0443	0.0029		0.0071	0.0178						0.0141
GO:0004672_protein kinase activity						0.0333				0.0114		0.0044	0		0.0014	0.0047			0.0275			0.014
GO:0015171_amino acid transmembrane transporter activity									0.0341							0.0423		0			0.002
GO:0019201_nucleotide kinase activity																			0.0298		0.0352
GO:0008168_methyltransferase activity				0.0446			0.0021		0.0164	0.0006		0.0138
GO:0016741_transferase activity, transferring one-carbon groups				0.0495			0.0031		0.0197	0.0009		0.0226
GO:0016759_cellulose synthase activity																0.0017		0.0179	0.0325
GO:0008810_cellulase activity																0.0353
GO:0009882_blue light photoreceptor activity				0.0323						0.002		0.0206
GO:0016538_cyclin-dependent protein kinase regulator activity																0.0176		0.0427	0.0284
GO:0050662_coenzyme binding							0.0034		0			0.0031
GO:0005342_organic acid transmembrane transporter activity									0.0468							0.0241		0			0.0074
GO:0043566_structure-specific DNA binding																						0.026
GO:0003913_DNA photolyase activity										0.0431		0.0045
GO:0010181_FMN binding						0.013			0.0331
GO:0016831_carboxylyase activity							0.0374
GO:0001653_peptide receptor activity															0.0358
GO:0030675_Rac GTPase activator activity																			0.0135		0.0286
GO:0016841_ammonia-lyase activity																			0.0135		0.0286
GO:0016779_nucleotidyltransferase activity																			0.025			0.0229
GO:0000175_3'-5'-exoribonuclease activity																0.0237
GO:0001584_rhodopsin-like receptor activity				0.0053		0.0221	0.0259		0.0371
GO:0005275_amine transmembrane transporter activity																		0.02
GO:0016157_sucrose synthase activity																		0.0417
GO:0004301_epoxide hydrolase activity						0.0125
GO:0016803_ether hydrolase activity						0.0125
GO:0046983_protein dimerization activity												0.044
GO:0015172_acidic amino acid transmembrane transporter activity																		0.033
GO:0045548_phenylalanine ammonia-lyase activity																			0.0237		0.0474
GO:0048037_cofactor binding							0.012		0.0003			0.0227
GO:0042802_identical protein binding										0.0015		0.0032
GO:0004930_G-protein coupled receptor activity				0.0075		0.0399	0.0365
GO:0016165_lipoxygenase activity												0.0427
GO:0004532_exoribonuclease activity							0.038			0.0435
GO:0016796_exonuclease activity, active with either ribo- or deoxyribonucleic acids and producing 5'-phosphomonoesters							0.038			0.0435
GO:0016896_exoribonuclease activity, producing 5'-phosphomonoesters							0.038			0.0435
GO:0008453_alanine-glyoxylate transaminase activity												0.0206
GO:0009881_photoreceptor activity				0.001		0.0089
GO:0042803_protein homodimerization activity										0.0024		0.0049
GO:0005217_intracellular ligand-gated ion channel activity				0.0215			0.0259			0.0024		0.0252
GO:0004161_dimethylallyltranstransferase activity						0.0043			0.0058
GO:0008878_glucose-1-phosphate adenylyltransferase activity									0.0233
GO:0015276_ligand-gated ion channel activity				0.0432			0.0443			0.0118
GO:0022834_ligand-gated channel activity				0.0432			0.0443			0.0118
GO:0022836_gated channel activity				0.0404						0.0353
GO:0008373_sialyltransferase activity							0.0233			0.018
GO:0000150_recombinase activity										0.018
GO:0004364_glutathione transferase activity						0.0376
GO:0008237_metallopeptidase activity				0.0494
GO:0005102_receptor binding										0.0435
GO:0016621_cinnamoyl-CoA reductase activity						0.0067
GO:0015291_secondary active transmembrane transporter activity							0.0367			0.0127
GO:0022804_active transmembrane transporter activity							0.0474		0.0035
GO:0004518_nuclease activity							0.0293			0.0043
GO:0004730_pseudouridylate synthase activity			0.0362
GO:0003723_RNA binding							0.0367
GO:0015075_ion transmembrane transporter activity				0.0275						0.0349
GO:0008020_G-protein coupled photoreceptor activity				0.0138
GO:0016851_magnesium chelatase activity				0.0323
GO:0051002_ligase activity, forming nitrogen-metal bonds				0.0323

## Sheet: Table S3c
Cellular Component	Under	Over	Change	Under	Over	Change	Under	Over	Change	Under	Over	Change	Under	Over	Change	Under	Over	Change	Under	Over	Change	Under	Over	Change
	L0.5			L2			L6			L12			R0.5			R2			R6			R12
GO:0009523_photosystem II				0.0052			0.0367										0.0166						0.0062
GO:0044434_chloroplast part				0		0	0		0	0		0	0.0368		0		0.01	0.0236			0.0228		0	0.0006
GO:0044435_plastid part				0		0	0		0	0		0			0		0.005	0.0387			0.0307		0	0.0015
GO:0034357_photosynthetic membrane				0		0	0		0	0		0			0.001		0.0033				0.0483		0	0.034
GO:0009543_chloroplast thylakoid lumen				0		0.0019	0		0.0007	0		0.0004					0.0029						0.0007
GO:0031977_thylakoid lumen				0		0.0019	0		0.0007	0		0.0004					0.0029						0.0007
GO:0031978_plastid thylakoid lumen				0		0.0019	0		0.0007	0		0.0004					0.0029						0.0007
GO:0009532_plastid stroma							0.0094		0.0465						0.0254		0.0025				0.0478		0.0008	0.0023
GO:0009579_thylakoid				0		0	0		0	0		0			0.0074		0.002						0
GO:0009536_plastid				0		0	0		0	0		0			0.0078		0.0019						0.0004
GO:0009570_chloroplast stroma							0.0141		0.0351						0.0025		0.0012	0.0137			0.005		0	0
GO:0009534_chloroplast thylakoid				0		0	0		0	0		0			0.0074		0.0012						0	0.0469
GO:0031976_plastid thylakoid				0		0	0		0	0		0			0.0108		0.0011						0
GO:0009507_chloroplast				0		0	0		0	0		0			0.0111		0.0008						0
GO:0009521_photosystem				0.0174			0		0.0304	0		0.0044					0.0007	0.004			0.0079		0	0.0178
GO:0044436_thylakoid part				0		0	0		0	0		0			0.0088		0.0007						0
GO:0009535_chloroplast thylakoid membrane				0		0	0		0	0		0			0.0244		0.0005						0
GO:0055035_plastid thylakoid membrane				0		0	0		0	0		0			0.0244		0.0005						0
GO:0042651_thylakoid membrane				0		0	0		0	0		0			0.0187		0.0005						0
GO:0009522_photosystem I							0.0033			0		0.003					0.0004	0.0066			0.0045		0	0.0143
GO:0009526_plastid envelope				0.0055			0.0368			0.0385		0.0226
GO:0009941_chloroplast envelope				0.0026			0.0093			0.0116		0.0313
GO:0031226_intrinsic to plasma membrane																0.0229	0.037	0
GO:0005887_integral to plasma membrane																0.0227	0.0351	0
GO:0016020_membrane				0		0.0018	0		0.0003	0		0.0005					0.0172				0.0164		0	0
GO:0010287_plastoglobule							0.0075			0.0008		0.0259					0.0025	0					0	0.0303
GO:0048492_ribulose bisphosphate carboxylase complex																	0.0023	0.0417					0.0472
GO:0031984_organelle subcompartment				0		0	0		0	0		0			0.0118		0.001						0	0.0405
GO:0031090_organelle membrane				0		0.0063	0		0.0003	0		0.0003											0.0349
GO:0035061_interchromatin granule																					0.0474		0.0038
GO:0044446_intracellular organelle part				0			0		0.0475	0		0.009							0.006		0	0		0
GO:0044422_organelle part				0			0		0.043	0		0.0064							0.0051		0	0		0
GO:0044444_cytoplasmic part				0		0.0427	0		0	0		0							0		0	0		0
GO:0005737_cytoplasm				0			0		0	0		0							0		0	0		0
GO:0005623_cell				0		0	0		0.0003	0		0.0032				0		0.006	0		0	0		0
GO:0044464_cell part				0		0	0		0.0003	0		0.0032				0		0.006	0		0	0		0
GO:0015934_large ribosomal subunit																			0		0	0		0
GO:0022626_cytosolic ribosome																			0		0	0		0
GO:0033279_ribosomal subunit																			0		0	0		0
GO:0043228_non-membrane-bounded organelle																0.0445			0		0	0		0
GO:0043232_intracellular non-membrane-bounded organelle																0.0445			0		0	0		0
GO:0005840_ribosome																			0		0	0		0
GO:0030529_ribonucleoprotein complex																			0		0	0		0
GO:0005829_cytosol																			0		0	0		0
GO:0032991_macromolecular complex																			0		0	0		0
GO:0044445_cytosolic part																			0		0	0		0
GO:0043226_organelle				0			0		0.008	0		0.0005							0.0002		0.0136	0		0
GO:0043229_intracellular organelle				0			0		0.008	0		0.0005							0.0002		0.0136	0		0
GO:0005886_plasma membrane																0.005		0.0097	0.0018		0.0049	0		0.0002
GO:0044424_intracellular part				0			0		0.0302	0		0.0032							0.0002		0.0244	0		0.0002
GO:0015630_microtubule cytoskeleton																			0.0008		0.0186	0		0.0002
GO:0015935_small ribosomal subunit																			0.0006		0.0164	0		0.0003
GO:0005575_cellular_component																			0		0.0004	0		0.0003
GO:0009505_plant-type cell wall																			0.0087		0.0127	0.0002		0.0014
GO:0005739_mitochondrion																			0.0235			0		0.0014
GO:0012505_endomembrane system						0.0066		0								0		0.0096	0.0002		0.0007	0.0014		0.0016
GO:0005576_extracellular region																0.0049		0.0096	0.0012		0.001	0.0014		0.0022
GO:0022625_cytosolic large ribosomal subunit																			0.0014		0.0105	0		0.0022
GO:0005622_intracellular				0			0			0		0.0258							0.0002			0		0.0022
GO:0022627_cytosolic small ribosomal subunit																			0.0029		0.0486	0		0.0035
GO:0005618_cell wall																			0.0358			0.0022		0.0061
GO:0031225_anchored to membrane								0.0088											0.0172		0.0165	0.0147		0.0062
GO:0030312_external encapsulating structure																						0.0031		0.0082
GO:0005615_extracellular space																0.0046		0.0063	0.004		0.0021	0.004		0.0134
GO:0031974_membrane-enclosed lumen																					0.0154			0.027
GO:0043233_organelle lumen																					0.0154			0.027
GO:0031224_intrinsic to membrane									0.0457							0.0175		0.0433						0.0303
GO:0044430_cytoskeletal part								0.0137											0.0139			0		0.0303
GO:0005730_nucleolus																0.0477			0.0103			0.0023		0.0352
GO:0009986_cell surface																			0.0342		0.0247	0.0444		0.0399
GO:0005875_microtubule associated complex																0.0393			0.0171			0.004		0.0414
GO:0005657_replication fork																0.0072			0.012		0.0498	0.0084		0.0469
GO:0005960_glycine cleavage complex																			0.001		0.0016	0.0198
GO:0005856_cytoskeleton								0.0348											0.0234			0.0014
GO:0005819_spindle																						0.0092
GO:0005881_cytoplasmic microtubule																			0.0104		0.0332	0.0222
GO:0010005_cortical microtubule, transverse to long axis																			0.0274
GO:0055028_cortical microtubule																			0.0274
GO:0044421_extracellular region part																0.0441		0.0232	0.0236		0.0244	0.0394
GO:0005874_microtubule																						0.0416
GO:0030894_replisome																0.0228			0.0401
GO:0043601_nuclear replisome																0.0228			0.0401
GO:0005656_pre-replicative complex																			0.0401
GO:0030981_cortical microtubule cytoskeleton																			0.0401
GO:0005938_cell cortex																0.048
GO:0000228_nuclear chromosome																			0.014			0.0466
GO:0016021_integral to membrane																0.0426
GO:0043231_intracellular membrane-bounded organelle				0		0.0195	0		0	0		0
GO:0043227_membrane-bounded organelle				0		0.0195	0		0	0		0
GO:0043596_nuclear replication fork																0.0486
GO:0032993_protein-DNA complex																0.0189			0.042
GO:0044454_nuclear chromosome part																			0.0317
GO:0008287_protein serine/threonine phosphatase complex																	0.0376
GO:0010007_magnesium chelatase complex				0.0323
GO:0051003_ligase activity, forming nitrogen-metal bonds, forming coordination complexes				0.0323
GO:0009573_chloroplast ribulose bisphosphate carboxylase complex																	0.0023	0.0417					0.0472
GO:0030076_light-harvesting complex							0.0367			0.0072

## Sheet: Table S3d
Biological Process_converted value	L0.5			L2			L6			L12			R0.5			R2			R6			R12
	Under	Over	Change	Under	Over	Change	Under	Over	Change	Under	Over	Change	Under	Over	Change	Under	Over	Change	Under	Over	Change	Under	Over	Change
GO:0009642_response to light intensity						1.33		0.65	0.76								1.65	0.81					5
GO:0009644_response to high light intensity						1.4		0.77				0.72			0.67		1.65						5
GO:0006950_response to stress			5			5	-1.35	1.13	5	-1.76		5			5	-5	1.61	5	-5		5	-5	1.11	5
GO:0050896_response to stimulus			1.3	-0.84		5	-5	5	5	-5		5			5	-5	1.61	5	-1.85		5	-5	0.9	5
GO:0009266_response to temperature stimulus			1.07			1.11		5	1.76			1.61					1.55	5			0.99		5	1.02
GO:0009408_response to heat			5			1.33		5	0.73								1.55	1.25					5
GO:0009767_photosynthetic electron transport chain							-0.79			-0.84							1.55	0.7					1.33
GO:0009628_response to abiotic stimulus			0.82			5	-1.35	1.16	5	-1.14		5			1.33		1.52	5			5		1.44	1.11
GO:0015979_photosynthesis				-0.78			-5		1.22	-5		1.7			1.37		1.43	1.01			0.66		5	0.95
GO:0009737_response to abscisic acid stimulus									0.84								1.43	1.37
GO:0006091_generation of precursor metabolites and energy																	1.41						1.46
GO:0019684_photosynthesis, light reaction							-5		1.12	-5		1.25			0.67		1.38	5			1.33		5	0.97
GO:0042542_response to hydrogen peroxide																	1.38						1.46
GO:0009651_response to salt stress						0.69			0.97			1.16					1.3	1.01			0.95
GO:0009414_response to water deprivation																	1.18	1.02			1.24		0.7
GO:0009415_response to water																	1.17	1.03			1.25
GO:0015976_carbon utilization																	1.16						1.07
GO:0042221_response to chemical stimulus						1.1		5	1.76			1				-1.4	1.15	5	-0.78		5		0.82	1.48
GO:0009765_photosynthesis, light harvesting							-0.71			-1.55		0.72			1.05		1.1				0.66		0.89
GO:0006970_response to osmotic stress												0.82					1.01	0.94			1.05
GO:0009725_response to hormone stimulus								0.72								-0.66	0.96	5
GO:0016109_tetraterpenoid biosynthetic process																	0.95
GO:0016117_carotenoid biosynthetic process																	0.95
GO:0022900_electron transport chain																	0.94						0.66
GO:0015977_carbon utilization by fixation of carbon dioxide																	0.85						0.67
GO:0042445_hormone metabolic process																	0.84
GO:0006979_response to oxidative stress						0.94			0.71							-0.87	0.81	5	-1.36		5	-1.32		5
GO:0009773_photosynthetic electron transport in photosystem I							-0.75			-0.79							0.81
GO:0009688_abscisic acid biosynthetic process																	0.79	0.7
GO:0043289_apocarotenoid biosynthetic process																	0.79	0.7
GO:0006721_terpenoid metabolic process						1.09			0.77								0.77
GO:0009719_response to endogenous stimulus								0.72								-0.73	0.76	5
GO:0019748_secondary metabolic process				-1.25		5	-0.75		5	-0.96		1.61					0.73	0.71			0.66			0.82
GO:0006720_isoprenoid metabolic process						0.78		0.72	0.76								0.73
GO:0009808_lignin metabolic process						1.33		1.38	0.76								0.73
GO:0016108_tetraterpenoid metabolic process																	0.72
GO:0016116_carotenoid metabolic process																	0.72
GO:0009416_response to light stimulus							-1.07		0.94	-1.13		0.79			1.06		0.71
GO:0010039_response to iron ion																	0.68
GO:0030001_metal ion transport																	0.68
GO:0006470_protein amino acid dephosphorylation																	0.67
GO:0009768_photosynthesis, light harvesting in photosystem I										-1.35		0.84			0.98						0.99		0.92	0.82
GO:0002376_immune system process												1.1												0.74
GO:0006261_DNA-dependent DNA replication			0.74							-1.33						-5		0.93	-1.58		0.91	-5		0.97
GO:0006464_protein modification process						1.1	-0.77		1.52	-5		5	-5		5	-5		0.97	-1.85		1.48	-1.48		1.38
GO:0006468_protein amino acid phosphorylation			0.76			5	-0.94		5	-5		5	-5		5	-5		5	-5		5	-5		5
GO:0006725_aromatic compound metabolic process						5			1.26			1.65							-1.22		5	-1.2		1.28
GO:0006793_phosphorus metabolic process						1.48			1.52	-5		5	-5		5	-5		5	-1.85		5	-5		1.41
GO:0006796_phosphate metabolic process						1.38			1.38	-5		5	-5		5	-5		5	-1.85		5	-5		1.41
GO:0006952_defense response							-1.36		0.95	-5		1.61			1.23	-0.87			-1.5		1.58	-5		1.85
GO:0007166_cell surface receptor linked signal transduction						1.29				-1.13		1.36	-5		5	-1.37			-1.36		0.97	-1.33		0.8
GO:0007167_enzyme linked receptor protein signaling pathway						1.12			0.74	-1.33		1.61	-5		5	-1.31			-0.99		0.86	-1.32		0.96
GO:0007169_transmembrane receptor protein tyrosine kinase signaling pathway						1.11			0.69	-1.35		1.52	-5		5	-1.36			-1.03		0.89	-1.33		1.02
GO:0008037_cell recognition						0.78	-0.74		0.94	-5		5			0.92	-5		5	-5		5	-5		5
GO:0008152_metabolic process							-0.96		1.12	-0.97		1.19							-1.85		5	-5		5
GO:0008283_cell proliferation										-1.32		1.21				-0.68			-1.1		0.97	-0.79
GO:0009314_response to radiation							-0.93		1.27	-0.85		0.72			0.97
GO:0009605_response to external stimulus									0.75							-0.68			-1.85		1.7	-5		1.85
GO:0009607_response to biotic stimulus									0.86			1				-0.82		1.03			0.97			0.68
GO:0009698_phenylpropanoid metabolic process						1.5													-0.93		1.05	-0.93		0.9
GO:0009699_phenylpropanoid biosynthetic process						1.48													-0.78		0.89	-1.01		0.94
GO:0009856_pollination									0.97	-5		1.65				-5		5	-1.02		0.82	-1.26		1.28
GO:0009875_pollen-pistil interaction						1.4	-0.91		1.35	-5		5			0.98	-5		5	-5		5	-5		5
GO:0010118_stomatal movement												1.24												0.7
GO:0010119_regulation of stomatal movement												0.8												0.79
GO:0016053_organic acid biosynthetic process						1.02						0.77							-0.93		0.87			0.79
GO:0016310_phosphorylation						1.7			1.35	-5		5	-5		5	-5		1.41	-5		5	-5		1.85
GO:0019438_aromatic compound biosynthetic process						5		1.15	0.87			1.1									0.77			0.74
GO:0019752_carboxylic acid metabolic process												0.65							-0.82			-1.3		0.98
GO:0034470_ncRNA processing							-1.43		0.76	-5		1.12			0.67	-0.73			-1.85		1.05	-5		1.13
GO:0042398_amino acid derivative biosynthetic process						1.04																-0.72		0.7
GO:0043412_biopolymer modification						1.31	-1.06		1.76	-5		5	-5		5	-5		0.94	-1.85		1.4	-5		1.37
GO:0043687_post-translational protein modification						1.41	-0.93		1.76	-5		5	-5		5	-5		1.38	-1.85		1.58	-1.85		1.38
GO:0044237_cellular metabolic process							-0.96			-1.38		0.71							-5		5	-5		5
GO:0046394_carboxylic acid biosynthetic process						1.02						0.77							-0.93		0.87			0.79
GO:0048544_recognition or rejection of self pollen			0.74			1.04	-0.96		1.3	-5		5			0.87	-5		5	-5		5	-5		5
GO:0051704_multi-organism process						0.77			1.3	-1.13		1.76			0.84	-5		5	-1.5		5	-1.52		5
GO:0051707_response to other organism									0.91			1.18				-0.87		1.29	-0.71		1.15			0.82
GO:0000725_recombinational repair																			-0.69		0.66
GO:0000910_cytokinesis																			-0.81		0.82	-1.03		0.82
GO:0001568_blood vessel development																					0.77
GO:0001763_morphogenesis of a branching structure																		0.74			0.66
GO:0001944_vasculature development																					0.77
GO:0006166_purine ribonucleoside salvage																			-0.93		0.77	-0.85
GO:0006259_DNA metabolic process	-1									-1.33						-5		0.7	-5		1.05	-5		1.33
GO:0006260_DNA replication													-1.21		0.99	-5		1.4	-5		5	-5		5
GO:0006364_rRNA processing							-0.71			-0.94						-0.82			-1.55		1.05	-1.28		0.7
GO:0006412_translation																			-5		5	-5		5
GO:0006519_amino acid and derivative metabolic process																			-0.81		0.66	-1.33		0.97
GO:0006546_glycine catabolic process																			-1.07		0.83	-0.96		0.67
GO:0006865_amino acid transport																-0.68		1.26			0.89
GO:0006996_organelle organization and biogenesis																-1.05			-5		1.61	-5		5
GO:0007049_cell cycle																-1.37			-1.37		0.82	-5		1.02
GO:0007155_cell adhesion																-1.16		1	-1.32		1.34	-1.02		0.7
GO:0007610_behavior																			-0.72		0.66	-0.83
GO:0008285_negative regulation of cell proliferation																					0.77
GO:0008361_regulation of cell size																			-0.92		0.89	-1.48		1.05
GO:0009063_amino acid catabolic process																			-0.92		0.9	-0.85		0.73
GO:0009071_serine family amino acid catabolic process																			-1.07		0.83	-0.96		0.67
GO:0009133_nucleoside diphosphate biosynthetic process																			-0.81		0.66	-0.72
GO:0009310_amine catabolic process																			-0.92		0.9	-0.85		0.73
GO:0009611_response to wounding								0.79								-0.71			-1.85		1.5	-1.15		1.05
GO:0009617_response to bacterium																-0.72		0.83			0.66
GO:0009624_response to nematode													-0.65			-0.86		5	-0.72		0.66
GO:0009664_plant-type cell wall organization and biogenesis																-0.71			-1.55		1.4	-5		1.85
GO:0009687_abscisic acid metabolic process																		0.68			0.73			0.73
GO:0009741_response to brassinosteroid stimulus																-0.85		0.82			0.89	-0.67
GO:0009826_unidimensional cell growth																			-0.74		0.77	-1.15		1.02
GO:0009828_plant-type cell wall loosening																			-0.81		0.76	-1.65		1.33
GO:0009987_cellular process																-0.82			-5		5	-5		5
GO:0010337_regulation of salicylic acid metabolic process																					0.66
GO:0015800_acidic amino acid transport																		0.74
GO:0015802_basic amino acid transport																		0.87
GO:0015837_amine transport																-0.68		1.2			0.86
GO:0015849_organic acid transport																-1.38		5	-0.74		1.25
GO:0016043_cellular component organization and biogenesis																-0.73			-5		1.5	-5		5
GO:0016049_cell growth																			-0.78		0.8	-1.33		1.02
GO:0016072_rRNA metabolic process							-0.74			-0.97						-5		0.84	-1.85		1.34	-5		1.1
GO:0018202_peptidyl-histidine modification																					0.66
GO:0019538_protein metabolic process																			-5		5	-5		5
GO:0022402_cell cycle process																-0.67			-0.88		0.81	-5		1.2
GO:0022610_biological adhesion																-1.4		1.19	-1.48		1.58	-1.2		0.81
GO:0022613_ribonucleoprotein complex biogenesis and assembly																			-5		5	-5		1.85
GO:0030004_cellular monovalent inorganic cation homeostasis																					0.85
GO:0032496_response to lipopolysaccharide																		0.74			0.66
GO:0033205_cytokinesis during cell cycle																								0.68
GO:0040007_growth																			-0.92		0.83	-1.43		1.05
GO:0042254_ribosome biogenesis							-0.72									-1.38			-5		5	-5		5
GO:0042698_ovulation cycle										-0.79								0.69
GO:0042742_defense response to bacterium																-0.7		0.82			0.66
GO:0043101_purine salvage																			-0.92		0.73	-0.81
GO:0043170_macromolecule metabolic process																-0.66			-5		1.11	-5		0.79
GO:0043174_nucleoside salvage																			-0.93		0.77	-0.85
GO:0043288_apocarotenoid metabolic process																		0.68			0.73			0.73
GO:0044238_primary metabolic process																			-5		5	-5		5
GO:0044249_cellular biosynthetic process																			-1.85		0.82	-5		1.38
GO:0044260_cellular macromolecule metabolic process																			-5		5	-5		5
GO:0044267_cellular protein metabolic process																			-5		5	-5		5
GO:0044270_nitrogen compound catabolic process																			-1.04		0.97	-0.97		0.79
GO:0044403_symbiosis, encompassing mutualism through parasitism																								0.66
GO:0044419_interspecies interaction between organisms																								0.66
GO:0045137_development of primary sexual characteristics																					0.74
GO:0045471_response to ethanol																		0.87			0.77
GO:0045793_positive regulation of cell size																								0.7
GO:0046085_adenosine metabolic process																			-0.81		0.66	-0.72
GO:0046942_carboxylic acid transport																-1.08		5	-0.77		1.33
GO:0048285_organelle fission																								0.8
GO:0048754_branching morphogenesis of a tube																		0.74			0.66
GO:0051301_cell division																-0.86			-1.14		1.05	-5		1.76
GO:0055067_monovalent inorganic cation homeostasis																					0.85
GO:0001751_compound eye photoreceptor cell differentiation									0.75
GO:0001754_eye photoreceptor cell differentiation									0.75
GO:0006396_RNA processing							-1.36			-5		0.65							-0.76			-0.84
GO:0006575_amino acid derivative metabolic process						1.15													-0.68
GO:0006629_lipid metabolic process						1.04			0.7			0.68
GO:0006732_coenzyme metabolic process							-1.36			-1.52		0.72
GO:0006775_fat-soluble vitamin metabolic process									1.05
GO:0006778_porphyrin metabolic process				-0.91			-1.4		0.76	-5		1.33
GO:0006779_porphyrin biosynthetic process				-1.15			-5		0.9	-5		1
GO:0006955_immune response												1.18
GO:0007350_blastoderm segmentation						0.83
GO:0008299_isoprenoid biosynthetic process									0.77
GO:0008610_lipid biosynthetic process						0.85
GO:0009072_aromatic amino acid family metabolic process						0.84			0.75			1.52
GO:0009073_aromatic amino acid family biosynthetic process						0.68						0.94
GO:0009409_response to cold							-0.66		0.74			0.95
GO:0009657_plastid organization and biogenesis				-1.46		0.84	-1.34		0.76	-1.13
GO:0009658_chloroplast organization and biogenesis				-1.24		0.77	-1.43		1.05	-1.41		0.79
GO:0009809_lignin biosynthetic process						1.36		5	0.77
GO:0009812_flavonoid metabolic process						1.03
GO:0009813_flavonoid biosynthetic process						0.84
GO:0009814_defense response, incompatible interaction									0.89			1.65
GO:0009861_jasmonic acid and ethylene-dependent systemic resistance						0.77						1.16
GO:0009948_anterior/posterior axis specification												0.65
GO:0010236_plastoquinone biosynthetic process									0.75			0.84
GO:0010608_posttranscriptional regulation of gene expression												0.68
GO:0015994_chlorophyll metabolic process				-0.71			-1.06			-1.41		1.18
GO:0015995_chlorophyll biosynthetic process				-0.91			-1.43		0.67	-1.61		0.75
GO:0016114_terpenoid biosynthetic process						0.69			0.87
GO:0032787_monocarboxylic acid metabolic process												0.68							-0.69
GO:0033013_tetrapyrrole metabolic process				-0.91			-1.4		0.76	-5		1.33
GO:0033014_tetrapyrrole biosynthetic process				-1.15			-5		0.9	-5		1
GO:0042362_fat-soluble vitamin biosynthetic process									0.88
GO:0042375_quinone cofactor metabolic process							-0.74		0.67	-0.78
GO:0042440_pigment metabolic process				-1.25			-1.41		1.52	-5		1.76
GO:0044255_cellular lipid metabolic process						0.69						0.66
GO:0045087_innate immune response							-0.74		0.76	-0.72		1.36
GO:0045426_quinone cofactor biosynthetic process							-0.74		0.67	-0.78
GO:0046148_pigment biosynthetic process				-1.09			-1.41		1.48	-5		1.61
GO:0046417_chorismate metabolic process						0.68						0.94
GO:0046483_heterocycle metabolic process							-1.11		0.98	-1.3		1.61
GO:0046530_photoreceptor cell differentiation									0.75
GO:0048066_pigmentation during development									0.75			0.84
GO:0051186_cofactor metabolic process				-0.88			-5		1.76	-5		1.76
GO:0051188_cofactor biosynthetic process				-1.25			-5		1.37	-5		1.4
GO:0009228_thiamin biosynthetic process																							0.66
GO:0000060_protein import into nucleus, translocation																			-0.7
GO:0000278_mitotic cell cycle																						-0.68
GO:0000279_M phase																			-0.78			-1.2
GO:0000724_double-strand break repair via homologous recombination																			-0.79
GO:0001738_morphogenesis of a polarized epithelium										-0.68
GO:0006082_organic acid metabolic process																			-0.82			-1.28
GO:0006267_pre-replicative complex assembly																			-0.7
GO:0006270_DNA replication initiation										-0.71						-1.08			-0.93			-1.25
GO:0006281_DNA repair										-0.68
GO:0006323_DNA packaging																			-0.8
GO:0006399_tRNA metabolic process										-0.74
GO:0006520_amino acid metabolic process																						-0.7
GO:0006544_glycine metabolic process																			-0.76
GO:0006626_protein targeting to mitochondrion																						-1.35
GO:0006694_steroid biosynthetic process																						-0.7
GO:0006817_phosphate transport				-0.65
GO:0006928_cell motility																			-0.72
GO:0006935_chemotaxis																			-0.68
GO:0006949_syncytium formation																			-0.81			-1.07
GO:0006954_inflammatory response																			-0.81			-0.66
GO:0007010_cytoskeleton organization and biogenesis																						-1.28
GO:0007017_microtubule-based process																			-0.92			-5
GO:0007018_microtubule-based movement																-0.87			-1.08			-1.1
GO:0007127_meiosis I																			-0.74
GO:0007154_cell communication																-0.68			-0.72
GO:0007626_locomotory behavior																						-0.97
GO:0008033_tRNA processing										-0.72
GO:0008150_biological_process																			-0.79			-1.15
GO:0008643_carbohydrate transport										-0.72
GO:0009058_biosynthetic process																			-1.85			-5
GO:0009059_macromolecule biosynthetic process																			-1.65			-5
GO:0009069_serine family amino acid metabolic process																						-0.69
GO:0009108_coenzyme biosynthetic process							-1.07			-1.32
GO:0009132_nucleoside diphosphate metabolic process																			-0.7
GO:0009606_tropism				-0.87			-0.72
GO:0009626_plant-type hypersensitive response				-0.8			-1.02			-0.97
GO:0009638_phototropism				-1.06
GO:0009639_response to red or far red light							-0.72
GO:0009827_plant-type cell wall modification																			-0.72			-1.25
GO:0009831_plant-type cell wall modification during multidimensional cell growth																						-0.71
GO:0009832_plant-type cell wall biogenesis																-0.66
GO:0009890_negative regulation of biosynthetic process							-0.73			-0.87						-0.68
GO:0009892_negative regulation of metabolic process										-0.82
GO:0009902_chloroplast relocation				-1.21			-0.97			-1
GO:0010101_post-embryonic root morphogenesis																						-0.88
GO:0010102_lateral root morphogenesis																						-0.88
GO:0010216_maintenance of DNA methylation																						-0.85
GO:0010257_NADH dehydrogenase complex assembly							-0.82
GO:0010258_NADH dehydrogenase complex (plastoquinone) assembly							-0.82
GO:0010268_brassinosteroid homeostasis							-0.75			-0.79
GO:0010467_gene expression																			-0.93			-1.07
GO:0010558_negative regulation of macromolecule biosynthetic process							-0.71			-0.78						-0.71
GO:0010605_negative regulation of macromolecule metabolic process										-0.77						-0.66
GO:0010629_negative regulation of gene expression							-0.73			-0.87						-0.82			-0.71
GO:0015674_di-, tri-valent inorganic cation transport							-1.15			-0.95
GO:0015698_inorganic anion transport				-0.92
GO:0016128_phytosteroid metabolic process																-0.81						-0.68
GO:0016131_brassinosteroid metabolic process																-0.81						-0.68
GO:0016337_cell-cell adhesion																-0.71
GO:0016481_negative regulation of transcription							-0.74			-0.95						-0.83			-0.72
GO:0022403_cell cycle phase																						-1.2
GO:0022414_reproductive process										-0.95
GO:0022607_cellular component assembly																			-0.81
GO:0030243_cellulose metabolic process																-0.68			-0.75
GO:0030244_cellulose biosynthetic process																-0.68			-0.75
GO:0031324_negative regulation of cellular metabolic process										-0.95
GO:0031497_chromatin assembly																			-0.8
GO:0034050_host programmed cell death induced by symbiont				-0.8			-1.02			-0.97
GO:0042330_taxis																			-0.79			-0.97
GO:0042547_cell wall modification during multidimensional cell growth																						-0.67
GO:0042814_monopolar cell growth																						-0.72
GO:0043094_metabolic compound salvage							-0.74
GO:0043283_biopolymer metabolic process										-1.13						-0.88			-0.72
GO:0043473_pigmentation																			-0.78
GO:0043681_protein import into mitochondrion																						-0.72
GO:0045337_farnesyl diphosphate biosynthetic process								0.65
GO:0045926_negative regulation of growth										-1
GO:0045934_negative regulation of nucleobase, nucleoside, nucleotide and nucleic acid metabolic process							-0.72			-0.8
GO:0048519_negative regulation of biological process										-0.97
GO:0048527_lateral root development																						-0.66
GO:0048731_system development																			-0.73
GO:0051495_positive regulation of cytoskeleton organization and biogenesis																						-0.72
GO:0051640_organelle localization				-0.83
GO:0051644_plastid localization				-1.21			-0.97			-1
GO:0051656_establishment of organelle localization				-0.8
GO:0051667_establishment of plastid localization				-1.21			-0.97			-1
GO:0051674_localization of cell																			-0.72
GO:0051726_regulation of cell cycle																-0.87						-0.67
